# Supplementary material for: Meta-analysis of 16S rRNA Microbial Data Identified Distinctive and Predictive Microbiota Dysbiosis in Colorectal Carcinoma Adjacent Tissue
Source: mSystems. 2020 Apr 14;5(2):e00138-20. doi: 10.1128/mSystems.00138-20 (PMC7159898; doi:10.1128/mSystems.00138-20)
Supplement: TABLE S1 [file mSystems.00138-20-st001.xls]

## Sheet: Data.Origin.Description_mSystem
	extraction methods	colonic preparation	sample collection	sequencing platform	sequencing region	exclusion criteria
Zeller	GNOME DNA Isolation Kit (MP Biomedicals)		Fresh stool samples were collected 2 weeks to 3 days before colonoscopy and in all cases prior to bowel cleanse. Whole fresh stool was collected in sterile boxes, and 10 g was frozen at -20°C within 4 h and deposited at the Henri Mondor Hospital biobank CRB. Matched tissue samples (tumor and nearby morphologically healthy mucosa) were collected from these 48 patients within ~30 min after surgical…	Illumina MiSeq	V4
Flermer	Genomic DNA was extracted using the AllPrep DNA/RNA kit from Qiagen (Hilden, Germany)		Faecal samples were self-collected and sent to the laboratory within 1hour of defecation. Tissue samples were either collected during colorectal surgery or colonoscopy	Illumina MiSeq	V3-V4	Exclusion criteria were a personal history of CRC, IBD and irritable bowel syndrome.
Burns	approximately 100 mg of flashfrozen tissue were physically disrupted by placing the tissue in 1 mL of Qiazol lysis solution and sonicating in a heated (65 °C) ultrasonic water bath for 1–2 h. DNA was purified from the lysate using the Qiagen All-prep kit		Tissue pairs were resected concurrently, rinsed with sterile water, flash frozen in liquid nitrogen, and characterized by staff pathologists.	Illumina MiSeq	V5-V6	The criteria for selection were limited to the availability of patient-matched normal and tumor tissue specimens.
Baxter	DNA was extracted from approximately 50 mg of fecal material from each participant using the PowerSoil-htp 96 Well Soil DNA isolation kit (MO BIO Laboratories) and an epMotion 5075 automated pipetting system (Eppendorf).		Whole evacuated stool was collected from each patient either prior to colonoscopy preparation or 1–2 weeks after colonoscopy.	Illumina MiSeq	V4	All patients were asymptomatic and were excluded if they had undergone surgery, radiation, or chemotherapy for current CRC prior to baseline samples or had inflammatory bowel disease, known hereditary non-polyposis CRC, or familial adenomatous polyposis.
China_GBA	Mucosal biopsies were disrupted by bead-beating on digestion in enzymatic cocktail of mutanolysin and lysozyme (Sigma) before extraction and purification by QIAamp DNA Mini Kit, and quantification by Agilent 2100 Bioanalyzer.	Polyethylene glycol powders (Klean-Prep, Helsinn Birex Pharmaceuticals, Ireland) were mixed with 4 l of cathartic suspension for use as standard bowel preparation regime among all participants.	Multiple mucosal biopsies were taken from each colorectal tumour with the greatest dimension of at least 0.5 cm and subsequently evaluated by H&E staining at the pathology suite. Biopsies were snap-frozen in cryovial immediately after polypectomy and stored at –80 C until DNA extraction. Adjacent normal tissues were taken at least 4 cm away from lesions.	454 GS FLX+ Titanium	V1-V4	Eligibility criteria for colonoscopy included: (1) age 50–70 years; (2) absence of existing or previous CRC symptoms, such as haematochezia, tarry stool, change in bowel habit in the past 4 weeks, or a weight loss of 45 kg in the past 6 months and (3) not having received any CRC screening tests in the past 5 years.
MAL2	MasterPure DNA Purification kit	All patients underwent a standard mechanical bowel preparation.	All samples were obtained in accordance with the Health Insurance Portability and Accountability Act.	Illumina MiSeq	V3-V4	Individuals who had received pre-operative radiation, chemotherapy or had a personal history of CRC or inflammatory bowel disease were excluded.
MAL1	Zymo Fecal DNA Kit with bead-beating and lysozyme step	All patients underwent a standard mechanical bowel preparation.	All samples were obtained in accordance with the Health Insurance Portability and Accountability Act.	Illumina MiSeq	V3-V4	Individuals who had received pre-operative radiation, chemotherapy or had a personal history of CRC or inflammatory bowel disease were excluded.
Zakular	Microbial genomic DNA was extracted using the PowerSoil-htp 96 Well Soil DNA Isolation Kit (Mo Bio Laboratories) using an EPMotion 5075 pipetting system.		Study participants provided their stool sample between 1 and 2 weeks after their colonoscopy preparation.	Illumina MiSeq	V4	Patients were excluded if known HIV or chronic viral hepatitis, known HNPCC or FAP, inflammatory bowel disease, any surgery, radiation or chemotherapy for their current colorectal cancer or colonic adenoma.
Kostic			After arterial ligation and surgical removal of the tissues, the specimens were immediately transferred from the operating room to the pathology suite and subsequently evaluated by the pathologist, and, if possible, one fragment of healthy tissue and one of tumor were chosen and placed in a cryotube and frozen immediately in liquid nitrogen (time interval between specimen removal and freezing: ma…	454 GS FLX Titanium	V3-V5
PNAS			All samples were obtained in accordance with the Health Insurance Portability and Accountability Act.	Roche 454	V3-V5
Brazil	DNA extraction started after incubating the samples for 18 h in 600 µl of a lysis buffer (Qiagen) and 15µl of proteinase K (20µg/µl) at 55◦C. After this period, DNA samples were extracted using a standard phenol chloroform protocol, followed by ethanol precipitation, quantification using a spectrophotometer (Nanodrop—Thermo Scientific), and visualized on 2% agarose gels to inspect DNA integrity	All patients received standard instructions for preparation for colonoscopy that included consumption of 500ml of mannitol for bowel cleansing, luftal, and bisacodyl	Colonoscopy was performed using a Pentax videoscope model FC38LX. During biopsy procurement, the rectum was inflated with air and care was taken not to use any suction during advancement of the scope to 7–8 cm from the anal verge. Sterile biopsy forceps were not taken out of the channel of the scope until an area that was completely clear of stool was seen with clear pink mucosa. Biopsies were ta…	ION_TORRENT	V4-V5	For non-cancer subjects, no subjects had personal or familial history of colorectal cancer or colitis (either ulcerative, Crohn’s, radiation or infectious colitis, chronic inflammatory illnesses), previous colonic or small bowel resection, nor previous colon adenomas or familial polyposis syndrome.
China_KM	While frozen, an aliquot (~25 mg) of each specimen was suspended in a solution containing 200 ul buffer ATL (QIAGEN Kit Buffer for tissue lysis) and 200 ul of a slurry of 0.1-mm-diameter zirconia/silica beads (BioSpec Products, Bartlesville, OK). The mixed sample was then lysed by mechanical disruption with a bead beater (BioSpec Products), set on high for 2 min (20°C), followed by extraction wit…		Samples were removed endoscopically and immediately transferred from the colonoscopy room to the pathology suite and subsequently evaluated by the pathologist. All specimens were stored in their ori- ginal tubes at -80°C prior to DNA extraction.	LS454	V1-V2
China_SH	Microbial genomic DNA was extracted from each samples using the E.Z.N.A. Soil DNA Kit (Omega Bio-tek, Norcross, GA, U.S.) according to manufacturer’s protocols.	All patients received standard instructions to prepare for colonoscopy.	Samples from one adenomatous tissue and its adjacent non-adenomatous tissue (5 cm regions from the location of the adenomas) were collected from each patient by biopsy forceps during colonoscopy, and one tissue sample from the same position was collected from healthy volunteers as control. All samples were frozen immediately after sampling and stored at −80 °C.	Illumina MiSeq	V3-V4	Exclusion criteria included pregnancy, colitis (either ulcerative, Crohn’s, radiation-induced, or infectious colitis or other chronic inflammatory illnesses), polyposis (> 100 polyps), previous colon resection, or colorectal cancer. Twenty healthy volunteers were selected in the Shanghai General Hospital as controls after a routine physical examina- tion. No subjects were taking medications at th…
China_QD	Extraction of bacterial DNA was performed from fecal samples using a QIAamp Fast DNA Stool Mini Kit.		Fecal samples from these pre-surgery CRC patients were collected prior to a colonoscopy. All fecal samples were collected within 3 h after defecation in the morning. Fresh fecal samples were put into 5 ml tubes and immediately stored at −80◦C until the day of analysis.	Illumina HiSeq 2500	V3-V4	The pilot study selected from untreated CRC patients and excluded those (N = 6) who had previously undergone surgery, chemotherapy, radiation, or targeted therapies before samples collection.
China_SHTJ	DNA was extracted from frozen tissue samples using the QIAamp DNA Mini Kit (QIAGEN, Hilden, Germany) according to the manufacturers’ instruc- tions and was quantified using the Qubit Fluorometer (Invitrogen, Life technologies, Grand Island, NY, USA).		Tissue samples including tumor and adjacent normal mucosal tissue (more than 5 cm away from the tumor) were collected from 65 patients with CRC during surgery from Tissue Banks, Shanghai Tenth People’s Hospital, Tongji University, and the Sixth Affiliated Hospital, Sun Yat-sen University.	Illumina MiSeq	V4	Patients exposed to antibiotics and probiotics within 4 weeks, acute diarrhea, confirmed simple adenoma or polys, inflammatory bowel disease (IBD), or irritable bowel syndrome were excluded from the study.
