# Supplementary material for: Meta-analysis of 16S rRNA Microbial Data Identified Distinctive and Predictive Microbiota Dysbiosis in Colorectal Carcinoma Adjacent Tissue
Source: mSystems. 2020 Apr 14;5(2):e00138-20. doi: 10.1128/mSystems.00138-20 (PMC7159898; doi:10.1128/mSystems.00138-20)
Supplement: TABLE S2 [file mSystems.00138-20-st002.xls]

## Sheet: Description
Differentially Abundance Features Detected by DESeq2
Strategy	StrategyDetails
Strategy1	CRA_Stools-VS-Normal_Stools
Strategy2	CRA_Tissue-VS-CRA_Tissue_Adjacent
Strategy3	CRA_Tissue-VS-Normal_Tissue
Strategy4	CRA_Tissue_Adjacent-VS-Normal_Tissue
Strategy5	CRC_Stools-VS-Normal_Stools
Strategy6	CRC_Tissue-VS-CRC_Tissue_Adjacent
Strategy7	CRC_Tissue-VS-Normal_Tissue
Strategy8	CRC_Tissue_Adjacent-VS-Normal_Tissue

## Sheet: Strategy1
CRA_Stools-VS-Normal_Stools
Taxonomy	Log2foldchange(Adenoma_Stools/Normal_Stools)	Padj	UpDown
d__Bacteria|p__Actinobacteria|c__Coriobacteriia|o__Coriobacteriales|f__Coriobacteriaceae|g__Slackia	-1.2912	0.00295116	Down
d__Bacteria|p__Bacteroidetes|c__Bacteroidia|o__Bacteroidales|f__Porphyromonadaceae|g__Candidatus Azobacteroides	1.19939	0.0222453	Up
d__Bacteria|p__Firmicutes|c__Bacilli|o__Lactobacillales|f__Streptococcaceae|g__Streptococcus|s__Streptococcus alactolyticus	-1.48183	0.0135142	Down
d__Bacteria|p__Firmicutes|c__Clostridia|o__Clostridiales|f__Veillonellaceae|g__Megamonas	1.53375	4.06692e-08	Up
d__Bacteria|p__Firmicutes|c__Erysipelotrichi|o__Erysipelotrichales|f__Erysipelotrichaceae|g__Allobaculum	-1.00305	0.00075859	Down
d__Bacteria|p__Firmicutes|c__Erysipelotrichi|o__Erysipelotrichales|f__Erysipelotrichaceae|g__Bulleidia	1.83969	7.92624e-06	Up
d__Bacteria|p__Proteobacteria|c__Gammaproteobacteria|o__Pasteurellales|f__Pasteurellaceae|g__Haemophilus	1.44348	7.92624e-06	Up
d__Bacteria|p__Proteobacteria|c__Gammaproteobacteria|o__Pasteurellales|f__Pasteurellaceae|g__Haemophilus|s__Haemophilus parainfluenzae	1.4774	7.92624e-06	Up
d__Bacteria|p__Synergistetes|c__Synergistia|o__Synergistales|f__Dethiosulfovibrionaceae	2.77772	0.00282331	Up
d__Bacteria|p__Tenericutes|c__Mollicutes|o__Anaeroplasmatales	-3.52667	3.0176e-06	Down
d__Bacteria|p__Tenericutes|c__Mollicutes|o__Anaeroplasmatales|f__Anaeroplasmataceae	-3.52667	3.0176e-06	Down

## Sheet: Strategy2
CRA_Tissue-VS-CRA_Tissue_Adjacent
Taxonomy	Log2foldchange(Adenoma_Tissue/Adenoma_Tissue_Adjacent)	Padj	UpDown
d__Bacteria|p__Actinobacteria|c__Actinobacteria	-1.07055	0.0318576	Down
d__Bacteria|p__Bacteroidetes|c__Bacteroidia|o__Bacteroidales|f__Bacteroidaceae|g__Bacteroides|s__Bacteroides caccae	-2.12846	0.0012239	Down
d__Bacteria|p__Bacteroidetes|c__Bacteroidia|o__Bacteroidales|f__[Paraprevotellaceae]|g__[Prevotella]	4.17544	9.49848e-06	Up
d__Bacteria|p__Firmicutes|c__Bacilli|o__Lactobacillales|f__Streptococcaceae|g__Lactococcus	2.79881	0.000706832	Up
d__Bacteria|p__Firmicutes|c__Bacilli|o__Lactobacillales|f__Streptococcaceae|g__Streptococcus|s__Streptococcus luteciae	1.24462	0.0318576	Up
d__Bacteria|p__Firmicutes|c__Clostridia|o__Clostridiales|f__Peptococcaceae	-2.77848	4.38015e-06	Down
d__Bacteria|p__Firmicutes|c__Erysipelotrichi|o__Erysipelotrichales|f__Erysipelotrichaceae|g__Bulleidia	-1.99587	0.0459002	Down
d__Bacteria|p__Gemmatimonadetes	-2.43055	0.0318576	Down
d__Bacteria|p__Proteobacteria|c__Alphaproteobacteria|o__Rhizobiales	-1.53177	0.0486601	Down
d__Bacteria|p__Proteobacteria|c__Alphaproteobacteria|o__Rhodobacterales|f__Rhodobacteraceae	-2.80107	0.000466614	Down
d__Bacteria|p__Proteobacteria|c__Betaproteobacteria|o__Burkholderiales|f__Comamonadaceae|g__Comamonas	-3.22059	4.38015e-06	Down
d__Bacteria|p__Proteobacteria|c__Gammaproteobacteria|o__Aeromonadales|f__Succinivibrionaceae	1.88883	0.0318576	Up

## Sheet: Strategy3
CRA_Tissue-VS-Normal_Tissue
Taxonomy	Log2foldchange(Adenoma_Tissue/Normal_Tissue)	Padj	UpDown
d__Bacteria|p__Actinobacteria|c__Actinobacteria|o__Actinomycetales|f__Actinomycetaceae	-1.10486	0.0441246	Down
d__Bacteria|p__Actinobacteria|c__Actinobacteria|o__Actinomycetales|f__Actinomycetaceae|g__Actinomyces	-1.34597	0.0156079	Down
d__Bacteria|p__Actinobacteria|c__Actinobacteria|o__Actinomycetales|f__Dietziaceae	3.96161	1.1804e-05	Up
d__Bacteria|p__Actinobacteria|c__Actinobacteria|o__Actinomycetales|f__Dietziaceae|g__Dietzia	3.96228	1.64655e-05	Up
d__Bacteria|p__Actinobacteria|c__Coriobacteriia|o__Coriobacteriales|f__Coriobacteriaceae|g__Collinsella|s__Collinsella aerofaciens	-1.36324	0.0145797	Down
d__Bacteria|p__Actinobacteria|c__Coriobacteriia|o__Coriobacteriales|f__Coriobacteriaceae|g__Slackia	-2.29656	0.0472184	Down
d__Bacteria|p__Bacteroidetes|c__Bacteroidia|o__Bacteroidales|f__Bacteroidaceae|g__Bacteroides|s__Bacteroides caccae	1.40871	0.00407044	Up
d__Bacteria|p__Bacteroidetes|c__Bacteroidia|o__Bacteroidales|f__Bacteroidaceae|g__Bacteroides|s__Bacteroides fragilis	1.56643	0.00125973	Up
d__Bacteria|p__Bacteroidetes|c__Bacteroidia|o__Bacteroidales|f__[Odoribacteraceae]|g__Butyricimonas	-2.08767	0.00471571	Down
d__Bacteria|p__Bacteroidetes|c__Bacteroidia|o__Bacteroidales|f__[Paraprevotellaceae]|g__Paraprevotella	-2.77839	0.0250583	Down
d__Bacteria|p__Bacteroidetes|c__Flavobacteriia	3.00364	3.77419e-07	Up
d__Bacteria|p__Bacteroidetes|c__Flavobacteriia|o__Flavobacteriales	3.00364	3.77419e-07	Up
d__Bacteria|p__Bacteroidetes|c__Flavobacteriia|o__Flavobacteriales|f__Flavobacteriaceae	3.98234	6.42143e-11	Up
d__Bacteria|p__Bacteroidetes|c__Flavobacteriia|o__Flavobacteriales|f__Flavobacteriaceae|g__Flavobacterium	2.33282	0.00534312	Up
d__Bacteria|p__Bacteroidetes|c__Flavobacteriia|o__Flavobacteriales|f__Flavobacteriaceae|g__Flavobacterium|s__Flavobacterium succinicans	3.08624	0.00148402	Up
d__Bacteria|p__Bacteroidetes|c__Flavobacteriia|o__Flavobacteriales|f__[Weeksellaceae]	2.09506	0.008181	Up
d__Bacteria|p__Bacteroidetes|c__Flavobacteriia|o__Flavobacteriales|f__[Weeksellaceae]|g__Chryseobacterium	3.32718	1.25138e-06	Up
d__Bacteria|p__Bacteroidetes|c__Sphingobacteriia	1.93412	0.0306181	Up
d__Bacteria|p__Bacteroidetes|c__Sphingobacteriia|o__Sphingobacteriales	1.93412	0.0306181	Up
d__Bacteria|p__Bacteroidetes|c__Sphingobacteriia|o__Sphingobacteriales|f__Sphingobacteriaceae	2.01827	0.0302234	Up
d__Bacteria|p__Bacteroidetes|c__Sphingobacteriia|o__Sphingobacteriales|f__Sphingobacteriaceae|g__Pedobacter	2.19592	0.0278872	Up
d__Bacteria|p__Bacteroidetes|c__Sphingobacteriia|o__Sphingobacteriales|f__Sphingobacteriaceae|g__Pedobacter|s__Pedobacter cryoconitis	2.6277	0.0151394	Up
d__Bacteria|p__Bacteroidetes|c__[Saprospirae]	-2.44132	0.00425634	Down
d__Bacteria|p__Bacteroidetes|c__[Saprospirae]|o__[Saprospirales]	-2.44132	0.00425634	Down
d__Bacteria|p__Bacteroidetes|c__[Saprospirae]|o__[Saprospirales]|f__Chitinophagaceae	-2.24065	0.0263262	Down
d__Bacteria|p__Chloroflexi	-1.94091	0.0010111	Down
d__Bacteria|p__Firmicutes|c__Bacilli|o__Bacillales|f__Bacillaceae	-1.69869	0.00421026	Down
d__Bacteria|p__Firmicutes|c__Bacilli|o__Bacillales|f__Bacillaceae|g__Bacillus	-2.14039	0.000439896	Down
d__Bacteria|p__Firmicutes|c__Bacilli|o__Bacillales|f__Paenibacillaceae	1.94425	0.0140158	Up
d__Bacteria|p__Firmicutes|c__Bacilli|o__Bacillales|f__Paenibacillaceae|g__Paenibacillus	2.23076	0.008181	Up
d__Bacteria|p__Firmicutes|c__Bacilli|o__Bacillales|f__Planococcaceae|g__Lysinibacillus	-10.5399	3.13681e-49	Down
d__Bacteria|p__Firmicutes|c__Bacilli|o__Bacillales|f__Planococcaceae|g__Solibacillus	-2.5851	0.0278872	Down
d__Bacteria|p__Firmicutes|c__Bacilli|o__Bacillales|f__Planococcaceae|g__Sporosarcina	-13.0185	7.44065e-61	Down
d__Bacteria|p__Firmicutes|c__Bacilli|o__Bacillales|f__Staphylococcaceae	2.48528	8.67771e-05	Up
d__Bacteria|p__Firmicutes|c__Bacilli|o__Bacillales|f__Staphylococcaceae|g__Staphylococcus	2.47383	0.000140063	Up
d__Bacteria|p__Firmicutes|c__Bacilli|o__Bacillales|f__[Exiguobacteraceae]	-2.4965	0.0263262	Down
d__Bacteria|p__Firmicutes|c__Bacilli|o__Lactobacillales|f__Aerococcaceae|g__Alloiococcus	-3.39642	3.74116e-09	Down
d__Bacteria|p__Firmicutes|c__Bacilli|o__Lactobacillales|f__Aerococcaceae|g__Alloiococcus|s__Alloiococcus otitis	-3.11499	0.000760248	Down
d__Bacteria|p__Firmicutes|c__Bacilli|o__Lactobacillales|f__Aerococcaceae|g__Facklamia	-1.82377	0.00407044	Down
d__Bacteria|p__Firmicutes|c__Bacilli|o__Lactobacillales|f__Carnobacteriaceae|g__Desemzia	-1.77785	0.0322241	Down
d__Bacteria|p__Firmicutes|c__Bacilli|o__Lactobacillales|f__Carnobacteriaceae|g__Trichococcus	2.79326	0.00828325	Up
d__Bacteria|p__Firmicutes|c__Bacilli|o__Lactobacillales|f__Enterococcaceae	2.25179	0.00435177	Up
d__Bacteria|p__Firmicutes|c__Bacilli|o__Lactobacillales|f__Enterococcaceae|g__Enterococcus	2.34759	0.0027506	Up
d__Bacteria|p__Firmicutes|c__Bacilli|o__Lactobacillales|f__Streptococcaceae	1.1082	0.008181	Up
d__Bacteria|p__Firmicutes|c__Bacilli|o__Lactobacillales|f__Streptococcaceae|g__Streptococcus|s__Streptococcus anginosus	3.10044	5.74388e-08	Up
d__Bacteria|p__Firmicutes|c__Clostridia|o__Clostridiales|f__Christensenellaceae	-2.29065	6.36749e-07	Down
d__Bacteria|p__Firmicutes|c__Clostridia|o__Clostridiales|f__Lachnospiraceae|g__Anaerostipes	-1.08266	0.0181027	Down
d__Bacteria|p__Firmicutes|c__Clostridia|o__Clostridiales|f__Lachnospiraceae|g__Blautia	-1.23598	0.00028072	Down
d__Bacteria|p__Firmicutes|c__Clostridia|o__Clostridiales|f__Lachnospiraceae|g__Blautia|s__Blautia obeum	-1.29266	0.00342942	Down
d__Bacteria|p__Firmicutes|c__Clostridia|o__Clostridiales|f__Lachnospiraceae|g__Epulopiscium	-1.48759	0.00214186	Down
d__Bacteria|p__Firmicutes|c__Clostridia|o__Clostridiales|f__Lachnospiraceae|g__Oribacterium	-2.03712	0.000222617	Down
d__Bacteria|p__Firmicutes|c__Clostridia|o__Clostridiales|f__Peptococcaceae	-2.83318	3.46613e-14	Down
d__Bacteria|p__Firmicutes|c__Clostridia|o__Clostridiales|f__Veillonellaceae|g__Megasphaera	-2.44695	0.0101746	Down
d__Bacteria|p__Fusobacteria|c__Fusobacteriia|o__Fusobacteriales|f__Leptotrichiaceae|g__Leptotrichia	-3.82412	4.87482e-08	Down
d__Bacteria|p__Gemmatimonadetes	-2.69022	0.00143218	Down
d__Bacteria|p__Proteobacteria	1.15439	0.00070274	Up
d__Bacteria|p__Proteobacteria|c__Alphaproteobacteria|o__Caulobacterales	-3.09818	3.18967e-05	Down
d__Bacteria|p__Proteobacteria|c__Alphaproteobacteria|o__Caulobacterales|f__Caulobacteraceae	-3.02497	7.66801e-05	Down
d__Bacteria|p__Proteobacteria|c__Alphaproteobacteria|o__Caulobacterales|f__Caulobacteraceae|g__Brevundimonas	-2.96747	0.00828325	Down
d__Bacteria|p__Proteobacteria|c__Alphaproteobacteria|o__RF32	-3.51489	0.008181	Down
d__Bacteria|p__Proteobacteria|c__Alphaproteobacteria|o__Rhizobiales|f__Hyphomicrobiaceae	-1.58107	0.0437848	Down
d__Bacteria|p__Proteobacteria|c__Alphaproteobacteria|o__Rhizobiales|f__Methylobacteriaceae	-2.18886	0.00625276	Down
d__Bacteria|p__Proteobacteria|c__Alphaproteobacteria|o__Rhodospirillales|f__Rhodospirillaceae	-2.81405	0.00706363	Down
d__Bacteria|p__Proteobacteria|c__Betaproteobacteria|o__Burkholderiales|f__Comamonadaceae|g__Comamonas	-3.76427	1.08903e-08	Down
d__Bacteria|p__Proteobacteria|c__Betaproteobacteria|o__Burkholderiales|f__Oxalobacteraceae	1.77536	0.00739852	Up
d__Bacteria|p__Proteobacteria|c__Betaproteobacteria|o__Burkholderiales|f__Oxalobacteraceae|g__Janthinobacterium	3.25089	3.97571e-07	Up
d__Bacteria|p__Proteobacteria|c__Betaproteobacteria|o__Burkholderiales|f__Oxalobacteraceae|g__Janthinobacterium|s__Janthinobacterium lividum	4.02426	2.98971e-10	Up
d__Bacteria|p__Proteobacteria|c__Betaproteobacteria|o__Neisseriales	1.77725	0.00815193	Up
d__Bacteria|p__Proteobacteria|c__Betaproteobacteria|o__Neisseriales|f__Neisseriaceae	1.77725	0.00815193	Up
d__Bacteria|p__Proteobacteria|c__Deltaproteobacteria|o__Myxococcales	-1.64527	0.0230673	Down
d__Bacteria|p__Proteobacteria|c__Gammaproteobacteria	1.38752	0.000212304	Up
d__Bacteria|p__Proteobacteria|c__Gammaproteobacteria|o__Aeromonadales	2.36663	2.61062e-07	Up
d__Bacteria|p__Proteobacteria|c__Gammaproteobacteria|o__Aeromonadales|f__Aeromonadaceae	1.37808	0.0137759	Up
d__Bacteria|p__Proteobacteria|c__Gammaproteobacteria|o__Aeromonadales|f__Succinivibrionaceae	2.9803	0.00011991	Up
d__Bacteria|p__Proteobacteria|c__Gammaproteobacteria|o__Aeromonadales|f__Succinivibrionaceae|g__Succinivibrio	2.6528	0.00809422	Up
d__Bacteria|p__Proteobacteria|c__Gammaproteobacteria|o__Alteromonadales	2.92144	6.08431e-13	Up
d__Bacteria|p__Proteobacteria|c__Gammaproteobacteria|o__Alteromonadales|f__Shewanellaceae	3.05432	1.17697e-09	Up
d__Bacteria|p__Proteobacteria|c__Gammaproteobacteria|o__Alteromonadales|f__Shewanellaceae|g__Shewanella	3.05432	1.17697e-09	Up
d__Bacteria|p__Proteobacteria|c__Gammaproteobacteria|o__Enterobacteriales	1.33821	0.00407044	Up
d__Bacteria|p__Proteobacteria|c__Gammaproteobacteria|o__Enterobacteriales|f__Enterobacteriaceae	1.33821	0.00407044	Up
d__Bacteria|p__Proteobacteria|c__Gammaproteobacteria|o__Enterobacteriales|f__Enterobacteriaceae|g__Gluconacetobacter	2.98505	9.26902e-08	Up
d__Bacteria|p__Proteobacteria|c__Gammaproteobacteria|o__Enterobacteriales|f__Enterobacteriaceae|g__Plesiomonas	2.4999	0.000212304	Up
d__Bacteria|p__Proteobacteria|c__Gammaproteobacteria|o__Enterobacteriales|f__Enterobacteriaceae|g__Proteus	2.21172	0.00407044	Up
d__Bacteria|p__Proteobacteria|c__Gammaproteobacteria|o__Oceanospirillales	4.19319	2.38025e-25	Up
d__Bacteria|p__Proteobacteria|c__Gammaproteobacteria|o__Oceanospirillales|f__Halomonadaceae	4.58011	3.29818e-26	Up
d__Bacteria|p__Proteobacteria|c__Gammaproteobacteria|o__Oceanospirillales|f__Halomonadaceae|g__Halomonas	4.95135	5.34161e-29	Up
d__Bacteria|p__Proteobacteria|c__Gammaproteobacteria|o__Oceanospirillales|f__Oceanospirillaceae	1.28412	0.0167912	Up
d__Bacteria|p__Proteobacteria|c__Gammaproteobacteria|o__Pasteurellales	1.35662	0.0181027	Up
d__Bacteria|p__Proteobacteria|c__Gammaproteobacteria|o__Pasteurellales|f__Pasteurellaceae	1.35747	0.0181027	Up
d__Bacteria|p__Proteobacteria|c__Gammaproteobacteria|o__Pseudomonadales	1.66925	8.73178e-05	Up
d__Bacteria|p__Proteobacteria|c__Gammaproteobacteria|o__Pseudomonadales|f__Moraxellaceae|g__Acinetobacter	-1.53573	0.0329887	Down
d__Bacteria|p__Proteobacteria|c__Gammaproteobacteria|o__Pseudomonadales|f__Moraxellaceae|g__Acinetobacter|s__Acinetobacter johnsonii	1.99508	0.0109839	Up
d__Bacteria|p__Proteobacteria|c__Gammaproteobacteria|o__Pseudomonadales|f__Moraxellaceae|g__Acinetobacter|s__Acinetobacter schindleri	-2.40686	0.0325205	Down
d__Bacteria|p__Proteobacteria|c__Gammaproteobacteria|o__Pseudomonadales|f__Moraxellaceae|g__Enhydrobacter	1.99829	0.0145797	Up
d__Bacteria|p__Proteobacteria|c__Gammaproteobacteria|o__Pseudomonadales|f__Moraxellaceae|g__Moraxella	2.20275	8.46041e-06	Up
d__Bacteria|p__Proteobacteria|c__Gammaproteobacteria|o__Pseudomonadales|f__Pseudomonadaceae	2.15006	6.80421e-07	Up
d__Bacteria|p__Proteobacteria|c__Gammaproteobacteria|o__Pseudomonadales|f__Pseudomonadaceae|g__Pseudomonas	2.174	8.95479e-07	Up
d__Bacteria|p__Proteobacteria|c__Gammaproteobacteria|o__Pseudomonadales|f__Pseudomonadaceae|g__Pseudomonas|s__Pseudomonas fragi	1.53499	0.00424193	Up
d__Bacteria|p__Proteobacteria|c__Gammaproteobacteria|o__Pseudomonadales|f__Pseudomonadaceae|g__Pseudomonas|s__Pseudomonas nitroreducens	1.41183	0.0273163	Up
d__Bacteria|p__Proteobacteria|c__Gammaproteobacteria|o__Pseudomonadales|f__Pseudomonadaceae|g__Pseudomonas|s__Pseudomonas stutzeri	3.33798	1.87675e-14	Up
d__Bacteria|p__Proteobacteria|c__Gammaproteobacteria|o__Pseudomonadales|f__Pseudomonadaceae|g__Pseudomonas|s__Pseudomonas viridiflava	1.85053	0.008181	Up
d__Bacteria|p__Proteobacteria|c__Gammaproteobacteria|o__Vibrionales|f__Pseudoalteromonadaceae	-2.22929	0.000833198	Down
d__Bacteria|p__Proteobacteria|c__Gammaproteobacteria|o__Vibrionales|f__Vibrionaceae	2.64585	1.213e-05	Up
d__Bacteria|p__Proteobacteria|c__Gammaproteobacteria|o__Vibrionales|f__Vibrionaceae|g__Vibrio	2.24592	0.00407044	Up
d__Bacteria|p__Proteobacteria|c__Gammaproteobacteria|o__Xanthomonadales|f__Xanthomonadaceae|g__Stenotrophomonas	1.77011	0.00252219	Up

## Sheet: Strategy4
CRA_Tissue_Adjacent-VS-Normal_Tissue
Taxonomy	Log2foldchange(Normal_Tissue/Adenoma_Tissue_Adjacent)	Padj	UpDown
d__Bacteria|p__Actinobacteria|c__Actinobacteria|o__Actinomycetales|f__Dietziaceae	-1.96786	0.0156753	Down
d__Bacteria|p__Actinobacteria|c__Actinobacteria|o__Actinomycetales|f__Dietziaceae|g__Dietzia	-1.97634	0.0174124	Down
d__Bacteria|p__Actinobacteria|c__Actinobacteria|o__Actinomycetales|f__Microbacteriaceae	1.55572	0.0461871	Up
d__Bacteria|p__Actinobacteria|c__Actinobacteria|o__Actinomycetales|f__Micrococcaceae|g__Micrococcus	1.81911	0.0177629	Up
d__Bacteria|p__Bacteroidetes|c__Bacteroidia|o__Bacteroidales|f__Bacteroidaceae|g__Bacteroides|s__Bacteroides plebeius	-1.34145	0.0177629	Down
d__Bacteria|p__Bacteroidetes|c__Flavobacteriia	-4.12731	3.40586e-19	Down
d__Bacteria|p__Bacteroidetes|c__Flavobacteriia|o__Flavobacteriales	-4.12731	3.40586e-19	Down
d__Bacteria|p__Bacteroidetes|c__Flavobacteriia|o__Flavobacteriales|f__Flavobacteriaceae	-3.75792	1.39512e-14	Down
d__Bacteria|p__Bacteroidetes|c__Flavobacteriia|o__Flavobacteriales|f__Flavobacteriaceae|g__Flavobacterium	-3.01359	1.49096e-05	Down
d__Bacteria|p__Bacteroidetes|c__Flavobacteriia|o__Flavobacteriales|f__[Weeksellaceae]	-3.42767	6.98212e-09	Down
d__Bacteria|p__Bacteroidetes|c__Flavobacteriia|o__Flavobacteriales|f__[Weeksellaceae]|g__Chryseobacterium	-4.19669	7.35641e-10	Down
d__Bacteria|p__Chloroflexi	1.29963	8.21879e-05	Up
d__Bacteria|p__Firmicutes|c__Bacilli|o__Bacillales|f__Bacillaceae	1.10628	0.0277637	Up
d__Bacteria|p__Firmicutes|c__Bacilli|o__Bacillales|f__Bacillaceae|g__Bacillus	1.25319	0.0310004	Up
d__Bacteria|p__Firmicutes|c__Bacilli|o__Bacillales|f__Planococcaceae	1.95264	0.00309444	Up
d__Bacteria|p__Firmicutes|c__Bacilli|o__Bacillales|f__Planococcaceae|g__Lysinibacillus	4.74511	2.96827e-18	Up
d__Bacteria|p__Firmicutes|c__Bacilli|o__Bacillales|f__Planococcaceae|g__Sporosarcina	11.0835	2.83977e-65	Up
d__Bacteria|p__Firmicutes|c__Bacilli|o__Bacillales|f__[Exiguobacteraceae]	1.67067	0.0447562	Up
d__Bacteria|p__Firmicutes|c__Bacilli|o__Lactobacillales|f__Aerococcaceae|g__Alloiococcus	1.7856	0.00695752	Up
d__Bacteria|p__Firmicutes|c__Bacilli|o__Lactobacillales|f__Lactobacillaceae	1.71868	0.00287706	Up
d__Bacteria|p__Firmicutes|c__Bacilli|o__Lactobacillales|f__Lactobacillaceae|g__Lactobacillus	1.71167	0.00331109	Up
d__Bacteria|p__Firmicutes|c__Clostridia|o__Clostridiales|f__Clostridiaceae	1.68337	6.82017e-05	Up
d__Bacteria|p__Firmicutes|c__Clostridia|o__Clostridiales|f__Clostridiaceae|g__Alkaliphilus	3.76655	2.4337e-05	Up
d__Bacteria|p__Firmicutes|c__Clostridia|o__Clostridiales|f__Clostridiaceae|g__Clostridium|s__Clostridium perfringens	1.24508	0.0143851	Up
d__Bacteria|p__Firmicutes|c__Clostridia|o__Clostridiales|f__Clostridiaceae|g__Proteiniclasticum	1.37331	0.000358074	Up
d__Bacteria|p__Firmicutes|c__Clostridia|o__Clostridiales|f__Clostridiaceae|g__Sarcina	1.87518	0.000446849	Up
d__Bacteria|p__Firmicutes|c__Clostridia|o__Clostridiales|f__Gracilibacteraceae	1.24673	0.000563448	Up
d__Bacteria|p__Firmicutes|c__Clostridia|o__Clostridiales|f__Gracilibacteraceae|g__Gracilibacter	1.71189	0.0029928	Up
d__Bacteria|p__Firmicutes|c__Clostridia|o__Clostridiales|f__Lachnospiraceae|g__Blautia	1.15161	0.0017952	Up
d__Bacteria|p__Firmicutes|c__Clostridia|o__Clostridiales|f__Lachnospiraceae|g__Blautia|s__Blautia obeum	1.69061	2.11578e-06	Up
d__Bacteria|p__Firmicutes|c__Clostridia|o__Clostridiales|f__Lachnospiraceae|g__Epulopiscium	2.08552	3.58909e-11	Up
d__Bacteria|p__Firmicutes|c__Clostridia|o__Clostridiales|f__Lachnospiraceae|g__Lachnospira	1.2248	0.0149314	Up
d__Bacteria|p__Firmicutes|c__Clostridia|o__Clostridiales|f__Lachnospiraceae|g__Oribacterium	1.36099	0.00207036	Up
d__Bacteria|p__Firmicutes|c__Clostridia|o__Clostridiales|f__Veillonellaceae	1.00311	0.0185134	Up
d__Bacteria|p__Firmicutes|c__Clostridia|o__Clostridiales|f__Veillonellaceae|g__Megasphaera	1.75869	0.0248719	Up
d__Bacteria|p__Firmicutes|c__Clostridia|o__Clostridiales|f__Veillonellaceae|g__Schwartzia	1.13165	0.00399432	Up
d__Bacteria|p__Firmicutes|c__Clostridia|o__Clostridiales|f__Veillonellaceae|g__Selenomonas	1.22455	0.00242921	Up
d__Bacteria|p__Firmicutes|c__Clostridia|o__Clostridiales|f__Veillonellaceae|g__Veillonella	1.5951	2.23894e-05	Up
d__Bacteria|p__Firmicutes|c__Clostridia|o__Clostridiales|f__Veillonellaceae|g__Veillonella|s__Veillonella dispar	1.27461	0.00234077	Up
d__Bacteria|p__Firmicutes|c__Clostridia|o__Clostridiales|f__Veillonellaceae|g__Veillonella|s__Veillonella parvula	1.21857	0.0149314	Up
d__Bacteria|p__Firmicutes|c__Clostridia|o__Clostridiales|f__[Acidaminobacteraceae]|g__WH1-8	1.23385	0.00570876	Up
d__Bacteria|p__Firmicutes|c__Clostridia|o__Clostridiales|f__[Tissierellaceae]|g__Peptoniphilus	1.43755	0.000745507	Up
d__Bacteria|p__Firmicutes|c__Clostridia|o__Clostridiales|f__[Tissierellaceae]|g__Sedimentibacter	1.10657	0.000212403	Up
d__Bacteria|p__Firmicutes|c__Erysipelotrichi|o__Erysipelotrichales|f__Erysipelotrichaceae|g__[Eubacterium]	1.50936	0.00653303	Up
d__Bacteria|p__Firmicutes|c__Erysipelotrichi|o__Erysipelotrichales|f__Erysipelotrichaceae|g__[Eubacterium]|s__[Eubacterium] biforme	2.22918	0.00321907	Up
d__Bacteria|p__Fusobacteria|c__Fusobacteriia|o__Fusobacteriales|f__Leptotrichiaceae	1.8121	0.0222304	Up
d__Bacteria|p__Proteobacteria|c__Alphaproteobacteria|o__RF32	2.36161	0.0403158	Up
d__Bacteria|p__Proteobacteria|c__Alphaproteobacteria|o__Rhodospirillales|f__Rhodospirillaceae	1.85855	0.0193895	Up
d__Bacteria|p__Proteobacteria|c__Alphaproteobacteria|o__Rickettsiales	-1.20369	0.00406297	Down
d__Bacteria|p__Proteobacteria|c__Alphaproteobacteria|o__Rickettsiales|f__mitochondria	-1.19831	0.00685076	Down
d__Bacteria|p__Proteobacteria|c__Deltaproteobacteria|o__Myxococcales	1.23132	0.0186989	Up
d__Bacteria|p__Proteobacteria|c__Gammaproteobacteria|o__Alteromonadales	-1.62137	1.9616e-08	Down
d__Bacteria|p__Proteobacteria|c__Gammaproteobacteria|o__Alteromonadales|f__Shewanellaceae	-1.62744	1.49096e-05	Down
d__Bacteria|p__Proteobacteria|c__Gammaproteobacteria|o__Alteromonadales|f__Shewanellaceae|g__Shewanella	-1.62744	1.49096e-05	Down
d__Bacteria|p__Proteobacteria|c__Gammaproteobacteria|o__Enterobacteriales|f__Enterobacteriaceae|g__Gluconacetobacter	-1.42586	0.00234077	Down
d__Bacteria|p__Proteobacteria|c__Gammaproteobacteria|o__Enterobacteriales|f__Enterobacteriaceae|g__Plesiomonas|s__Plesiomonas shigelloides	-1.47039	0.0185134	Down
d__Bacteria|p__Proteobacteria|c__Gammaproteobacteria|o__Oceanospirillales	-2.0339	1.00633e-14	Down
d__Bacteria|p__Proteobacteria|c__Gammaproteobacteria|o__Oceanospirillales|f__Halomonadaceae	-2.08734	1.7014e-13	Down
d__Bacteria|p__Proteobacteria|c__Gammaproteobacteria|o__Oceanospirillales|f__Halomonadaceae|g__Halomonas	-2.2063	6.0176e-14	Down
d__Bacteria|p__Proteobacteria|c__Gammaproteobacteria|o__Pseudomonadales	-2.50102	1.20574e-18	Down
d__Bacteria|p__Proteobacteria|c__Gammaproteobacteria|o__Pseudomonadales|f__Moraxellaceae|g__Acinetobacter|s__Acinetobacter schindleri	2.1352	0.0447562	Up
d__Bacteria|p__Proteobacteria|c__Gammaproteobacteria|o__Pseudomonadales|f__Pseudomonadaceae	-2.92661	1.38026e-20	Down
d__Bacteria|p__Proteobacteria|c__Gammaproteobacteria|o__Pseudomonadales|f__Pseudomonadaceae|g__Pseudomonas	-2.46294	5.92428e-16	Down
d__Bacteria|p__Proteobacteria|c__Gammaproteobacteria|o__Pseudomonadales|f__Pseudomonadaceae|g__Pseudomonas|s__Pseudomonas alcaligenes	-1.56026	0.0177629	Down
d__Bacteria|p__Proteobacteria|c__Gammaproteobacteria|o__Pseudomonadales|f__Pseudomonadaceae|g__Pseudomonas|s__Pseudomonas fragi	-1.26381	0.00348706	Down
d__Bacteria|p__Proteobacteria|c__Gammaproteobacteria|o__Pseudomonadales|f__Pseudomonadaceae|g__Pseudomonas|s__Pseudomonas nitroreducens	-2.45229	2.19222e-05	Down
d__Bacteria|p__Proteobacteria|c__Gammaproteobacteria|o__Pseudomonadales|f__Pseudomonadaceae|g__Pseudomonas|s__Pseudomonas stutzeri	-2.78699	1.32084e-16	Down
d__Bacteria|p__Proteobacteria|c__Gammaproteobacteria|o__Pseudomonadales|f__Pseudomonadaceae|g__Pseudomonas|s__Pseudomonas veronii	-2.06993	9.74245e-08	Down
d__Bacteria|p__Proteobacteria|c__Gammaproteobacteria|o__Pseudomonadales|f__Pseudomonadaceae|g__Pseudomonas|s__Pseudomonas viridiflava	-3.24291	1.24442e-09	Down

## Sheet: Strategy5
CRC_Stools-VS-Normal_Stools
Taxonomy	Log2foldchange(CRC_Stools/Normal_Stools)	Padj	UpDown
d__Bacteria|p__Acidobacteria	1.04102	0.000133147	Up
d__Bacteria|p__Actinobacteria|c__Actinobacteria|o__Bifidobacteriales|f__Bifidobacteriaceae|g__Bifidobacterium|s__Bifidobacterium thermacidophilum	-1.22913	0.000454339	Down
d__Bacteria|p__Bacteroidetes|c__Bacteroidia|o__Bacteroidales|f__Porphyromonadaceae	1.26327	1.6226e-14	Up
d__Bacteria|p__Bacteroidetes|c__Bacteroidia|o__Bacteroidales|f__Porphyromonadaceae|g__Parabacteroides|s__Parabacteroides gordonii	-1.26608	0.0296559	Down
d__Bacteria|p__Bacteroidetes|c__Bacteroidia|o__Bacteroidales|f__Porphyromonadaceae|g__Porphyromonas	3.69862	6.11257e-84	Up
d__Bacteria|p__Bacteroidetes|c__Bacteroidia|o__Bacteroidales|f__Porphyromonadaceae|g__Porphyromonas|s__Porphyromonas endodontalis	5.33271	1.28411e-20	Up
d__Bacteria|p__Bacteroidetes|c__Bacteroidia|o__Bacteroidales|f__Prevotellaceae|g__Prevotella|s__Prevotella intermedia	4.37203	9.23311e-07	Up
d__Bacteria|p__Bacteroidetes|c__Bacteroidia|o__Bacteroidales|f__Prevotellaceae|g__Prevotella|s__Prevotella melaninogenica	1.32046	0.00010965	Up
d__Bacteria|p__Bacteroidetes|c__Bacteroidia|o__Bacteroidales|f__[Odoribacteraceae]|g__Odoribacter	1.02202	4.14146e-06	Up
d__Bacteria|p__Bacteroidetes|c__Bacteroidia|o__Bacteroidales|f__[Paraprevotellaceae]|g__[Prevotella]	1.55832	4.14146e-06	Up
d__Bacteria|p__Bacteroidetes|c__Bacteroidia|o__Bacteroidales|f__[Paraprevotellaceae]|g__[Prevotella]|s__[Prevotella] tannerae	2.12842	2.77269e-05	Up
d__Bacteria|p__Chloroflexi|c__Anaerolineae	1.30235	4.00176e-05	Up
d__Bacteria|p__Firmicutes|c__Bacilli|o__Gemellales	1.36653	9.45169e-10	Up
d__Bacteria|p__Firmicutes|c__Bacilli|o__Gemellales|f__Gemellaceae	1.36653	9.45169e-10	Up
d__Bacteria|p__Firmicutes|c__Bacilli|o__Gemellales|f__Gemellaceae|g__Gemella	1.14808	3.57199e-06	Up
d__Bacteria|p__Firmicutes|c__Bacilli|o__Lactobacillales|f__Enterococcaceae	1.13653	2.41064e-05	Up
d__Bacteria|p__Firmicutes|c__Bacilli|o__Lactobacillales|f__Enterococcaceae|g__Enterococcus	1.17254	1.7197e-05	Up
d__Bacteria|p__Firmicutes|c__Bacilli|o__Lactobacillales|f__Lactobacillaceae|g__Lactobacillus|s__Lactobacillus brevis	1.00674	0.0179811	Up
d__Bacteria|p__Firmicutes|c__Bacilli|o__Lactobacillales|f__Lactobacillaceae|g__Lactobacillus|s__Lactobacillus iners	1.6426	6.90848e-05	Up
d__Bacteria|p__Firmicutes|c__Bacilli|o__Lactobacillales|f__Lactobacillaceae|g__Lactobacillus|s__Lactobacillus reuteri	1.74986	1.77809e-09	Up
d__Bacteria|p__Firmicutes|c__Bacilli|o__Lactobacillales|f__Leuconostocaceae|g__Leuconostoc	1.0728	0.0135905	Up
d__Bacteria|p__Firmicutes|c__Bacilli|o__Lactobacillales|f__Streptococcaceae|g__Streptococcus|s__Streptococcus luteciae	1.17814	3.45884e-05	Up
d__Bacteria|p__Firmicutes|c__Clostridia|o__Clostridiales|f__Peptostreptococcaceae|g__Peptostreptococcus	1.78021	1.0386e-20	Up
d__Bacteria|p__Firmicutes|c__Clostridia|o__Clostridiales|f__Peptostreptococcaceae|g__Peptostreptococcus|s__Peptostreptococcus anaerobius	4.30657	2.24827e-35	Up
d__Bacteria|p__Firmicutes|c__Clostridia|o__Clostridiales|f__[Tissierellaceae]|g__Anaerococcus	1.56141	4.54077e-20	Up
d__Bacteria|p__Firmicutes|c__Clostridia|o__Clostridiales|f__[Tissierellaceae]|g__Parvimonas	4.12281	7.87114e-65	Up
d__Bacteria|p__Firmicutes|c__Clostridia|o__Clostridiales|f__[Tissierellaceae]|g__WAL_1855D	1.47121	7.63817e-09	Up
d__Bacteria|p__Firmicutes|c__Erysipelotrichi|o__Erysipelotrichales|f__Erysipelotrichaceae|g__Allobaculum	-1.00789	8.18282e-05	Down
d__Bacteria|p__Firmicutes|c__Erysipelotrichi|o__Erysipelotrichales|f__Erysipelotrichaceae|g__Bulleidia|s__Bulleidia moorei	2.07861	1.75852e-08	Up
d__Bacteria|p__Fusobacteria	4.6193	2.4439e-41	Up
d__Bacteria|p__Fusobacteria|c__Fusobacteriia	4.6193	2.4439e-41	Up
d__Bacteria|p__Fusobacteria|c__Fusobacteriia|o__Fusobacteriales	4.6193	2.4439e-41	Up
d__Bacteria|p__Fusobacteria|c__Fusobacteriia|o__Fusobacteriales|f__Fusobacteriaceae	4.69329	6.5694e-40	Up
d__Bacteria|p__Fusobacteria|c__Fusobacteriia|o__Fusobacteriales|f__Fusobacteriaceae|g__Fusobacterium	4.47711	1.07625e-36	Up
d__Bacteria|p__Fusobacteria|c__Fusobacteriia|o__Fusobacteriales|f__Leptotrichiaceae	2.15335	0.000270346	Up
d__Bacteria|p__Fusobacteria|c__Fusobacteriia|o__Fusobacteriales|f__Leptotrichiaceae|g__Leptotrichia	1.88115	0.00369221	Up
d__Bacteria|p__Lentisphaerae	1.89637	0.00011536	Up
d__Bacteria|p__Lentisphaerae|c__[Lentisphaeria]	1.89637	0.00011536	Up
d__Bacteria|p__Lentisphaerae|c__[Lentisphaeria]|o__Victivallales	1.84238	0.000485237	Up
d__Bacteria|p__Lentisphaerae|c__[Lentisphaeria]|o__Victivallales|f__Victivallaceae	1.84238	0.000485237	Up
d__Bacteria|p__Proteobacteria|c__Alphaproteobacteria|o__Rhizobiales|f__Rhizobiaceae	1.20801	0.00487137	Up
d__Bacteria|p__Proteobacteria|c__Alphaproteobacteria|o__Rickettsiales	1.29289	0.00028036	Up
d__Bacteria|p__Proteobacteria|c__Alphaproteobacteria|o__Rickettsiales|f__mitochondria	1.20939	0.00305802	Up
d__Bacteria|p__Proteobacteria|c__Betaproteobacteria|o__Neisseriales	1.27485	0.000540007	Up
d__Bacteria|p__Proteobacteria|c__Betaproteobacteria|o__Neisseriales|f__Neisseriaceae	1.27485	0.000540007	Up
d__Bacteria|p__Proteobacteria|c__Betaproteobacteria|o__Tremblayales	1.23505	0.0241287	Up
d__Bacteria|p__Proteobacteria|c__Betaproteobacteria|o__Tremblayales|f__Tremblayaceae	1.23804	0.0249382	Up
d__Bacteria|p__Proteobacteria|c__Betaproteobacteria|o__Tremblayales|f__Tremblayaceae|g__Candidatus Tremblaya	1.2415	0.0241287	Up
d__Bacteria|p__Proteobacteria|c__Deltaproteobacteria|o__Desulfobacterales	1.26422	0.000961456	Up
d__Bacteria|p__Proteobacteria|c__Deltaproteobacteria|o__Myxococcales	1.34665	2.73942e-05	Up
d__Bacteria|p__Proteobacteria|c__Epsilonproteobacteria	2.32885	5.85243e-10	Up
d__Bacteria|p__Proteobacteria|c__Epsilonproteobacteria|o__Campylobacterales	2.32946	9.45169e-10	Up
d__Bacteria|p__Proteobacteria|c__Epsilonproteobacteria|o__Campylobacterales|f__Campylobacteraceae	1.94452	6.72662e-05	Up
d__Bacteria|p__Proteobacteria|c__Epsilonproteobacteria|o__Campylobacterales|f__Campylobacteraceae|g__Campylobacter	1.9584	0.000124301	Up
d__Bacteria|p__Proteobacteria|c__Gammaproteobacteria|o__Aeromonadales	1.9237	6.5859e-08	Up
d__Bacteria|p__Proteobacteria|c__Gammaproteobacteria|o__Aeromonadales|f__Aeromonadaceae	2.1909	1.75136e-09	Up
d__Bacteria|p__Proteobacteria|c__Gammaproteobacteria|o__Aeromonadales|f__Succinivibrionaceae	1.34968	0.0205192	Up
d__Bacteria|p__Proteobacteria|c__Gammaproteobacteria|o__Alteromonadales	1.13142	0.00165149	Up
d__Bacteria|p__Proteobacteria|c__Gammaproteobacteria|o__Cardiobacteriales	1.36902	0.000391604	Up
d__Bacteria|p__Proteobacteria|c__Gammaproteobacteria|o__Cardiobacteriales|f__Cardiobacteriaceae	1.36859	0.000421102	Up
d__Bacteria|p__Proteobacteria|c__Gammaproteobacteria|o__Cardiobacteriales|f__Cardiobacteriaceae|g__Cardiobacterium	1.35541	0.000530862	Up
d__Bacteria|p__Proteobacteria|c__Gammaproteobacteria|o__Enterobacteriales	1.30261	8.08937e-07	Up
d__Bacteria|p__Proteobacteria|c__Gammaproteobacteria|o__Enterobacteriales|f__Enterobacteriaceae	1.30261	8.08937e-07	Up
d__Bacteria|p__Proteobacteria|c__Gammaproteobacteria|o__Enterobacteriales|f__Enterobacteriaceae|g__Candidatus Blochmannia	1.43998	4.65036e-05	Up
d__Bacteria|p__Proteobacteria|c__Gammaproteobacteria|o__Enterobacteriales|f__Enterobacteriaceae|g__Candidatus Regiella	1.69077	4.51481e-06	Up
d__Bacteria|p__Proteobacteria|c__Gammaproteobacteria|o__Enterobacteriales|f__Enterobacteriaceae|g__Candidatus Regiella|s__Candidatus Regiella insecticola	1.69077	4.51481e-06	Up
d__Bacteria|p__Proteobacteria|c__Gammaproteobacteria|o__Enterobacteriales|f__Enterobacteriaceae|g__Citrobacter	1.35689	0.00102227	Up
d__Bacteria|p__Proteobacteria|c__Gammaproteobacteria|o__Enterobacteriales|f__Enterobacteriaceae|g__Erwinia	1.28395	4.03905e-05	Up
d__Bacteria|p__Proteobacteria|c__Gammaproteobacteria|o__Enterobacteriales|f__Enterobacteriaceae|g__Erwinia|s__Erwinia dispersa	1.23711	0.00976143	Up
d__Bacteria|p__Proteobacteria|c__Gammaproteobacteria|o__Enterobacteriales|f__Enterobacteriaceae|g__Klebsiella	1.63417	5.51665e-07	Up
d__Bacteria|p__Proteobacteria|c__Gammaproteobacteria|o__Enterobacteriales|f__Enterobacteriaceae|g__Klebsiella|s__Klebsiella oxytoca	1.54452	0.000122666	Up
d__Bacteria|p__Proteobacteria|c__Gammaproteobacteria|o__Enterobacteriales|f__Enterobacteriaceae|g__Plesiomonas	1.23231	0.00161412	Up
d__Bacteria|p__Proteobacteria|c__Gammaproteobacteria|o__Enterobacteriales|f__Enterobacteriaceae|g__Plesiomonas|s__Plesiomonas shigelloides	1.07935	0.0136052	Up
d__Bacteria|p__Proteobacteria|c__Gammaproteobacteria|o__Enterobacteriales|f__Enterobacteriaceae|g__Proteus	1.80943	6.90659e-05	Up
d__Bacteria|p__Proteobacteria|c__Gammaproteobacteria|o__Enterobacteriales|f__Enterobacteriaceae|g__Providencia	1.8533	0.000685148	Up
d__Bacteria|p__Proteobacteria|c__Gammaproteobacteria|o__Enterobacteriales|f__Enterobacteriaceae|g__Salmonella	1.76934	5.52786e-05	Up
d__Bacteria|p__Proteobacteria|c__Gammaproteobacteria|o__Enterobacteriales|f__Enterobacteriaceae|g__Salmonella|s__Salmonella enterica	1.77094	5.50771e-05	Up
d__Bacteria|p__Proteobacteria|c__Gammaproteobacteria|o__Enterobacteriales|f__Enterobacteriaceae|g__Serratia	1.56325	3.28038e-07	Up
d__Bacteria|p__Proteobacteria|c__Gammaproteobacteria|o__Enterobacteriales|f__Enterobacteriaceae|g__Serratia|s__Serratia marcescens	1.22097	0.000230725	Up
d__Bacteria|p__Proteobacteria|c__Gammaproteobacteria|o__Enterobacteriales|f__Enterobacteriaceae|g__Yersinia	1.23527	0.000961456	Up
d__Bacteria|p__Proteobacteria|c__Gammaproteobacteria|o__Oceanospirillales	1.20668	3.45884e-05	Up
d__Bacteria|p__Proteobacteria|c__Gammaproteobacteria|o__Pasteurellales	-1.08989	0.000391604	Down
d__Bacteria|p__Proteobacteria|c__Gammaproteobacteria|o__Pasteurellales|f__Pasteurellaceae	-1.09273	0.000421102	Down
d__Bacteria|p__Proteobacteria|c__Gammaproteobacteria|o__Pasteurellales|f__Pasteurellaceae|g__Haemophilus	-1.32254	3.19629e-05	Down
d__Bacteria|p__Proteobacteria|c__Gammaproteobacteria|o__Pasteurellales|f__Pasteurellaceae|g__Haemophilus|s__Haemophilus parainfluenzae	-1.40604	1.98807e-05	Down
d__Bacteria|p__Proteobacteria|c__Gammaproteobacteria|o__Thiotrichales	1.25894	0.0026811	Up
d__Bacteria|p__Proteobacteria|c__Gammaproteobacteria|o__Thiotrichales|f__Piscirickettsiaceae	1.52006	0.000391604	Up
d__Bacteria|p__Proteobacteria|c__Gammaproteobacteria|o__Vibrionales	1.52365	0.000485237	Up
d__Bacteria|p__Proteobacteria|c__Gammaproteobacteria|o__Vibrionales|f__Vibrionaceae	1.5516	0.00121575	Up
d__Bacteria|p__Synergistetes	1.23463	0.00931178	Up
d__Bacteria|p__Synergistetes|c__Synergistia	1.23463	0.00931178	Up
d__Bacteria|p__Synergistetes|c__Synergistia|o__Synergistales	1.23463	0.00931178	Up
d__Bacteria|p__Synergistetes|c__Synergistia|o__Synergistales|f__Dethiosulfovibrionaceae	2.36282	0.000158864	Up
d__Bacteria|p__Synergistetes|c__Synergistia|o__Synergistales|f__Synergistaceae|g__Synergistes	1.91759	0.00931178	Up
d__Bacteria|p__Tenericutes|c__Mollicutes|o__Anaeroplasmatales	-1.8148	0.00369221	Down
d__Bacteria|p__Tenericutes|c__Mollicutes|o__Anaeroplasmatales|f__Anaeroplasmataceae	-1.8148	0.00369221	Down

## Sheet: Strategy6
CRC_Tissue-VS-CRC_Tissue_Adjacent
Taxonomy	Log2foldchange(CRC_Tissue/CRC_Tissue_Adjacent)	Padj	UpDown
d__Bacteria|p__Actinobacteria|c__Actinobacteria|o__Actinomycetales|f__Actinomycetaceae|g__Mobiluncus	2.02612	0.0239589	Up
d__Bacteria|p__Actinobacteria|c__Coriobacteriia|o__Coriobacteriales|f__Coriobacteriaceae|g__Atopobium	1.32273	0.00082099	Up
d__Bacteria|p__Bacteroidetes|c__Bacteroidia|o__Bacteroidales|f__Porphyromonadaceae|g__Porphyromonas|s__Porphyromonas endodontalis	2.14312	3.57467e-06	Up
d__Bacteria|p__Bacteroidetes|c__Bacteroidia|o__Bacteroidales|f__Prevotellaceae|g__Prevotella|s__Prevotella intermedia	1.22481	0.0378551	Up
d__Bacteria|p__Bacteroidetes|c__Bacteroidia|o__Bacteroidales|f__Prevotellaceae|g__Prevotella|s__Prevotella nanceiensis	1.36348	0.000143793	Up
d__Bacteria|p__Bacteroidetes|c__Bacteroidia|o__Bacteroidales|f__Prevotellaceae|g__Prevotella|s__Prevotella nigrescens	1.46465	1.6953e-06	Up
d__Bacteria|p__Bacteroidetes|c__Bacteroidia|o__Bacteroidales|f__[Paraprevotellaceae]|g__[Prevotella]|s__[Prevotella] tannerae	1.49957	0.00191416	Up
d__Bacteria|p__Bacteroidetes|c__Flavobacteriia|o__Flavobacteriales|f__Flavobacteriaceae	2.06894	8.202e-08	Up
d__Bacteria|p__Firmicutes|c__Bacilli|o__Gemellales	1.65424	5.33108e-10	Up
d__Bacteria|p__Firmicutes|c__Bacilli|o__Gemellales|f__Gemellaceae	1.65736	5.02431e-10	Up
d__Bacteria|p__Firmicutes|c__Bacilli|o__Gemellales|f__Gemellaceae|g__Gemella	1.3173	4.83649e-06	Up
d__Bacteria|p__Firmicutes|c__Bacilli|o__Lactobacillales|f__Carnobacteriaceae	1.09797	0.000660427	Up
d__Bacteria|p__Firmicutes|c__Bacilli|o__Lactobacillales|f__Carnobacteriaceae|g__Granulicatella	1.08249	0.0017026	Up
d__Bacteria|p__Firmicutes|c__Bacilli|o__Lactobacillales|f__Streptococcaceae|g__Streptococcus	1.05255	2.71528e-09	Up
d__Bacteria|p__Firmicutes|c__Bacilli|o__Lactobacillales|f__Streptococcaceae|g__Streptococcus|s__Streptococcus alactolyticus	1.12669	0.000285717	Up
d__Bacteria|p__Firmicutes|c__Bacilli|o__Lactobacillales|f__Streptococcaceae|g__Streptococcus|s__Streptococcus anginosus	1.10429	0.000304474	Up
d__Bacteria|p__Firmicutes|c__Clostridia|o__Clostridiales|f__Lachnospiraceae|g__Catonella	1.90191	4.19019e-06	Up
d__Bacteria|p__Firmicutes|c__Clostridia|o__Clostridiales|f__Lachnospiraceae|g__Oribacterium	1.21799	1.66089e-10	Up
d__Bacteria|p__Firmicutes|c__Clostridia|o__Clostridiales|f__Peptococcaceae|g__Peptococcus	1.95139	8.73322e-06	Up
d__Bacteria|p__Firmicutes|c__Clostridia|o__Clostridiales|f__Peptostreptococcaceae|g__Filifactor	2.15653	0.00210227	Up
d__Bacteria|p__Firmicutes|c__Clostridia|o__Clostridiales|f__Peptostreptococcaceae|g__Peptostreptococcus	1.23998	7.52851e-07	Up
d__Bacteria|p__Firmicutes|c__Clostridia|o__Clostridiales|f__Veillonellaceae|g__Mitsuokella	1.73589	0.00132148	Up
d__Bacteria|p__Firmicutes|c__Clostridia|o__Clostridiales|f__Veillonellaceae|g__Schwartzia	3.24242	5.04698e-32	Up
d__Bacteria|p__Firmicutes|c__Clostridia|o__Clostridiales|f__Veillonellaceae|g__Selenomonas	2.85793	1.5553e-35	Up
d__Bacteria|p__Firmicutes|c__Clostridia|o__Clostridiales|f__Veillonellaceae|g__Selenomonas|s__Selenomonas noxia	1.2141	0.00355498	Up
d__Bacteria|p__Firmicutes|c__Clostridia|o__Clostridiales|f__Veillonellaceae|g__Veillonella|s__Veillonella parvula	1.09087	7.56849e-06	Up
d__Bacteria|p__Firmicutes|c__Clostridia|o__Clostridiales|f__[Tissierellaceae]	1.37079	5.20832e-17	Up
d__Bacteria|p__Firmicutes|c__Clostridia|o__Clostridiales|f__[Tissierellaceae]|g__Anaerococcus	1.45098	7.3118e-08	Up
d__Bacteria|p__Firmicutes|c__Clostridia|o__Clostridiales|f__[Tissierellaceae]|g__Parvimonas	1.56287	3.26974e-11	Up
d__Bacteria|p__Firmicutes|c__Clostridia|o__Clostridiales|f__[Tissierellaceae]|g__Peptoniphilus	1.07738	2.51387e-06	Up
d__Bacteria|p__Firmicutes|c__Clostridia|o__Clostridiales|f__[Tissierellaceae]|g__WAL_1855D	1.1583	9.90757e-05	Up
d__Bacteria|p__Firmicutes|c__Erysipelotrichi|o__Erysipelotrichales|f__Erysipelotrichaceae|g__Bulleidia|s__Bulleidia moorei	1.01043	0.0382393	Up
d__Bacteria|p__Fusobacteria	2.71168	3.74629e-42	Up
d__Bacteria|p__Fusobacteria|c__Fusobacteriia	2.71168	3.74629e-42	Up
d__Bacteria|p__Fusobacteria|c__Fusobacteriia|o__Fusobacteriales	2.71168	3.74629e-42	Up
d__Bacteria|p__Fusobacteria|c__Fusobacteriia|o__Fusobacteriales|f__Fusobacteriaceae	2.53693	4.16934e-36	Up
d__Bacteria|p__Fusobacteria|c__Fusobacteriia|o__Fusobacteriales|f__Fusobacteriaceae|g__Cetobacterium	1.47784	0.00785293	Up
d__Bacteria|p__Fusobacteria|c__Fusobacteriia|o__Fusobacteriales|f__Fusobacteriaceae|g__Cetobacterium|s__Cetobacterium somerae	1.43011	0.0109206	Up
d__Bacteria|p__Fusobacteria|c__Fusobacteriia|o__Fusobacteriales|f__Fusobacteriaceae|g__Fusobacterium	2.53957	1.41158e-35	Up
d__Bacteria|p__Fusobacteria|c__Fusobacteriia|o__Fusobacteriales|f__Leptotrichiaceae	4.37769	1.60373e-46	Up
d__Bacteria|p__Fusobacteria|c__Fusobacteriia|o__Fusobacteriales|f__Leptotrichiaceae|g__Leptotrichia	4.41507	6.41311e-46	Up
d__Bacteria|p__Proteobacteria|c__Alphaproteobacteria|o__Rhizobiales|f__Rhizobiaceae	-1.07903	0.0113989	Down
d__Bacteria|p__Proteobacteria|c__Alphaproteobacteria|o__Rickettsiales|f__mitochondria	-1.21676	0.00657933	Down
d__Bacteria|p__Proteobacteria|c__Betaproteobacteria|o__Burkholderiales|f__Burkholderiaceae	-1.04165	0.00112927	Down
d__Bacteria|p__Proteobacteria|c__Betaproteobacteria|o__Burkholderiales|f__Comamonadaceae|g__Comamonas	1.04791	0.0384394	Up
d__Bacteria|p__Proteobacteria|c__Betaproteobacteria|o__Burkholderiales|f__Oxalobacteraceae	-1.25634	5.98284e-08	Down
d__Bacteria|p__Proteobacteria|c__Betaproteobacteria|o__Neisseriales	1.02985	0.000369825	Up
d__Bacteria|p__Proteobacteria|c__Betaproteobacteria|o__Neisseriales|f__Neisseriaceae	1.02985	0.000369825	Up
d__Bacteria|p__Proteobacteria|c__Betaproteobacteria|o__Neisseriales|f__Neisseriaceae|g__Eikenella	2.95625	1.66089e-10	Up
d__Bacteria|p__Proteobacteria|c__Epsilonproteobacteria	3.22287	3.76428e-34	Up
d__Bacteria|p__Proteobacteria|c__Epsilonproteobacteria|o__Campylobacterales	3.2231	4.18228e-34	Up
d__Bacteria|p__Proteobacteria|c__Epsilonproteobacteria|o__Campylobacterales|f__Campylobacteraceae	3.58599	2.97949e-38	Up
d__Bacteria|p__Proteobacteria|c__Epsilonproteobacteria|o__Campylobacterales|f__Campylobacteraceae|g__Campylobacter	3.707	1.61041e-38	Up
d__Bacteria|p__Proteobacteria|c__Epsilonproteobacteria|o__Campylobacterales|f__Campylobacteraceae|g__Campylobacter|s__Campylobacter ureolyticus	3.91624	1.17606e-13	Up
d__Bacteria|p__Proteobacteria|c__Gammaproteobacteria|o__Aeromonadales|f__Aeromonadaceae	1.30871	2.19149e-05	Up
d__Bacteria|p__Proteobacteria|c__Gammaproteobacteria|o__Alteromonadales|f__Shewanellaceae	1.0433	0.0113989	Up
d__Bacteria|p__Proteobacteria|c__Gammaproteobacteria|o__Alteromonadales|f__Shewanellaceae|g__Shewanella	1.0433	0.0113989	Up
d__Bacteria|p__Proteobacteria|c__Gammaproteobacteria|o__Enterobacteriales|f__Enterobacteriaceae|g__Plesiomonas	1.14906	0.000222319	Up
d__Bacteria|p__Proteobacteria|c__Gammaproteobacteria|o__Enterobacteriales|f__Enterobacteriaceae|g__Plesiomonas|s__Plesiomonas shigelloides	1.23836	0.000140531	Up
d__Bacteria|p__Proteobacteria|c__Gammaproteobacteria|o__Enterobacteriales|f__Enterobacteriaceae|g__Proteus	1.49392	6.33429e-05	Up
d__Bacteria|p__Proteobacteria|c__Gammaproteobacteria|o__Enterobacteriales|f__Enterobacteriaceae|g__Providencia	1.10773	0.0113989	Up
d__Bacteria|p__Proteobacteria|c__Gammaproteobacteria|o__Enterobacteriales|f__Enterobacteriaceae|g__Trabulsiella|s__Trabulsiella farmeri	1.41415	4.25131e-05	Up
d__Bacteria|p__Proteobacteria|c__Gammaproteobacteria|o__Pasteurellales	1.48631	3.34334e-10	Up
d__Bacteria|p__Proteobacteria|c__Gammaproteobacteria|o__Pasteurellales|f__Pasteurellaceae	1.48722	3.34334e-10	Up
d__Bacteria|p__Proteobacteria|c__Gammaproteobacteria|o__Pasteurellales|f__Pasteurellaceae|g__Aggregatibacter	1.1457	0.00511553	Up
d__Bacteria|p__Proteobacteria|c__Gammaproteobacteria|o__Pasteurellales|f__Pasteurellaceae|g__Aggregatibacter|s__Aggregatibacter segnis	1.40777	0.0131581	Up
d__Bacteria|p__Proteobacteria|c__Gammaproteobacteria|o__Pasteurellales|f__Pasteurellaceae|g__Haemophilus|s__Haemophilus influenzae	1.31741	0.000809646	Up
d__Bacteria|p__Proteobacteria|c__Gammaproteobacteria|o__Pasteurellales|f__Pasteurellaceae|g__Haemophilus|s__Haemophilus parainfluenzae	1.14588	2.65025e-05	Up
d__Bacteria|p__Proteobacteria|c__Gammaproteobacteria|o__Pseudomonadales|f__Moraxellaceae	-1.42906	1.01455e-07	Down
d__Bacteria|p__Proteobacteria|c__Gammaproteobacteria|o__Pseudomonadales|f__Moraxellaceae|g__Acinetobacter	-1.72257	6.97666e-09	Down
d__Bacteria|p__Proteobacteria|c__Gammaproteobacteria|o__Pseudomonadales|f__Moraxellaceae|g__Acinetobacter|s__Acinetobacter johnsonii	-1.19511	0.00210227	Down
d__Bacteria|p__Proteobacteria|c__Gammaproteobacteria|o__Pseudomonadales|f__Moraxellaceae|g__Enhydrobacter	-1.18627	0.00153121	Down
d__Bacteria|p__Proteobacteria|c__Gammaproteobacteria|o__Pseudomonadales|f__Pseudomonadaceae|g__Pseudomonas|s__Pseudomonas stutzeri	-1.04453	0.013958	Down
d__Bacteria|p__Proteobacteria|c__Gammaproteobacteria|o__Xanthomonadales|f__Xanthomonadaceae|g__Stenotrophomonas|s__Stenotrophomonas acidaminiphila	-2.18529	0.0328535	Down
d__Bacteria|p__Spirochaetes	2.8401	7.47578e-16	Up
d__Bacteria|p__Spirochaetes|c__Spirochaetes	2.98968	1.70978e-14	Up
d__Bacteria|p__Spirochaetes|c__Spirochaetes|o__Spirochaetales	3.01041	2.05752e-14	Up
d__Bacteria|p__Spirochaetes|c__Spirochaetes|o__Spirochaetales|f__Spirochaetaceae	3.01041	2.05752e-14	Up
d__Bacteria|p__Spirochaetes|c__Spirochaetes|o__Spirochaetales|f__Spirochaetaceae|g__Treponema	2.70162	1.13479e-10	Up
d__Bacteria|p__Spirochaetes|c__Spirochaetes|o__Spirochaetales|f__Spirochaetaceae|g__Treponema|s__Treponema socranskii	4.49589	2.23399e-14	Up
d__Bacteria|p__Synergistetes	1.20967	0.00897921	Up
d__Bacteria|p__Synergistetes|c__Synergistia	1.20967	0.00897921	Up
d__Bacteria|p__Synergistetes|c__Synergistia|o__Synergistales	1.20967	0.00897921	Up
d__Bacteria|p__Synergistetes|c__Synergistia|o__Synergistales|f__Dethiosulfovibrionaceae	1.86174	0.000304474	Up
d__Bacteria|p__Synergistetes|c__Synergistia|o__Synergistales|f__Dethiosulfovibrionaceae|g__TG5	3.17024	1.39598e-10	Up
d__Bacteria|p__Tenericutes|c__Mollicutes|o__Anaeroplasmatales|f__Anaeroplasmataceae|g__Asteroleplasma	-1.4191	0.000781354	Down

## Sheet: Strategy7
CRC_Tissue-VS-Normal_Tissue
Taxonomy	Log2foldchange(CRC_Tissue/Normal_Tissue)	Padj	UpDown
d__Bacteria|p__Acidobacteria	2.05327	1.42584e-05	Up
d__Bacteria|p__Actinobacteria|c__Actinobacteria|o__Actinomycetales|f__Actinomycetaceae	2.13013	3.9383e-10	Up
d__Bacteria|p__Actinobacteria|c__Actinobacteria|o__Actinomycetales|f__Actinomycetaceae|g__Actinomyces	1.31972	0.000631078	Up
d__Bacteria|p__Actinobacteria|c__Actinobacteria|o__Actinomycetales|f__Micrococcaceae	-1.73268	2.54503e-06	Down
d__Bacteria|p__Actinobacteria|c__Actinobacteria|o__Actinomycetales|f__Micrococcaceae|g__Kocuria	-2.48485	0.00114816	Down
d__Bacteria|p__Actinobacteria|c__Actinobacteria|o__Actinomycetales|f__Micrococcaceae|g__Micrococcus	-3.5687	2.07588e-10	Down
d__Bacteria|p__Actinobacteria|c__Actinobacteria|o__Actinomycetales|f__Micrococcaceae|g__Micrococcus|s__Micrococcus luteus	-3.36222	6.84696e-08	Down
d__Bacteria|p__Actinobacteria|c__Actinobacteria|o__Bifidobacteriales	1.08378	0.0300589	Up
d__Bacteria|p__Actinobacteria|c__Actinobacteria|o__Bifidobacteriales|f__Bifidobacteriaceae	1.08378	0.0300589	Up
d__Bacteria|p__Actinobacteria|c__Actinobacteria|o__Bifidobacteriales|f__Bifidobacteriaceae|g__Bifidobacterium|s__Bifidobacterium animalis	2.03965	0.00365234	Up
d__Bacteria|p__Actinobacteria|c__Rubrobacteria	-2.71162	0.00663497	Down
d__Bacteria|p__Actinobacteria|c__Rubrobacteria|o__Rubrobacterales	-2.71162	0.00663497	Down
d__Bacteria|p__Actinobacteria|c__Rubrobacteria|o__Rubrobacterales|f__Rubrobacteraceae	-2.71162	0.00663497	Down
d__Bacteria|p__Actinobacteria|c__Rubrobacteria|o__Rubrobacterales|f__Rubrobacteraceae|g__Rubrobacter	-2.71204	0.00723253	Down
d__Bacteria|p__Bacteroidetes|c__Bacteroidia	1.04412	1.02685e-13	Up
d__Bacteria|p__Bacteroidetes|c__Bacteroidia|o__Bacteroidales	1.04412	1.02685e-13	Up
d__Bacteria|p__Bacteroidetes|c__Bacteroidia|o__Bacteroidales|f__Bacteroidaceae|g__Bacteroides|s__Bacteroides caccae	1.18511	6.09626e-08	Up
d__Bacteria|p__Bacteroidetes|c__Bacteroidia|o__Bacteroidales|f__Bacteroidaceae|g__Bacteroides|s__Bacteroides fragilis	2.50357	7.47853e-26	Up
d__Bacteria|p__Bacteroidetes|c__Bacteroidia|o__Bacteroidales|f__Bacteroidaceae|g__Bacteroides|s__Bacteroides plebeius	1.42735	0.000169276	Up
d__Bacteria|p__Bacteroidetes|c__Bacteroidia|o__Bacteroidales|f__Bacteroidaceae|g__Bacteroides|s__Bacteroides uniformis	1.05731	6.15056e-06	Up
d__Bacteria|p__Bacteroidetes|c__Bacteroidia|o__Bacteroidales|f__Porphyromonadaceae	1.59552	1.10476e-12	Up
d__Bacteria|p__Bacteroidetes|c__Bacteroidia|o__Bacteroidales|f__Porphyromonadaceae|g__Parabacteroides|s__Parabacteroides distasonis	1.13923	4.44081e-05	Up
d__Bacteria|p__Bacteroidetes|c__Bacteroidia|o__Bacteroidales|f__Porphyromonadaceae|g__Porphyromonas	4.87913	9.31361e-44	Up
d__Bacteria|p__Bacteroidetes|c__Bacteroidia|o__Bacteroidales|f__Porphyromonadaceae|g__Porphyromonas|s__Porphyromonas endodontalis	7.33061	2.21337e-26	Up
d__Bacteria|p__Bacteroidetes|c__Bacteroidia|o__Bacteroidales|f__Porphyromonadaceae|g__Tannerella	1.38296	0.0297811	Up
d__Bacteria|p__Bacteroidetes|c__Bacteroidia|o__Bacteroidales|f__Prevotellaceae	1.65064	2.44441e-07	Up
d__Bacteria|p__Bacteroidetes|c__Bacteroidia|o__Bacteroidales|f__Prevotellaceae|g__Prevotella	1.65083	2.44441e-07	Up
d__Bacteria|p__Bacteroidetes|c__Bacteroidia|o__Bacteroidales|f__Prevotellaceae|g__Prevotella|s__Prevotella intermedia	9.2245	1.50032e-41	Up
d__Bacteria|p__Bacteroidetes|c__Bacteroidia|o__Bacteroidales|f__Prevotellaceae|g__Prevotella|s__Prevotella nigrescens	5.61657	1.36529e-34	Up
d__Bacteria|p__Bacteroidetes|c__Bacteroidia|o__Bacteroidales|f__Rikenellaceae	1.42866	2.96772e-07	Up
d__Bacteria|p__Bacteroidetes|c__Bacteroidia|o__Bacteroidales|f__S24-7	1.57262	3.9658e-07	Up
d__Bacteria|p__Bacteroidetes|c__Bacteroidia|o__Bacteroidales|f__[Odoribacteraceae]	1.39283	1.51163e-06	Up
d__Bacteria|p__Bacteroidetes|c__Bacteroidia|o__Bacteroidales|f__[Odoribacteraceae]|g__Butyricimonas	1.46992	0.000331514	Up
d__Bacteria|p__Bacteroidetes|c__Bacteroidia|o__Bacteroidales|f__[Odoribacteraceae]|g__Odoribacter	1.49756	3.75695e-06	Up
d__Bacteria|p__Bacteroidetes|c__Bacteroidia|o__Bacteroidales|f__[Paraprevotellaceae]	1.78917	2.0582e-05	Up
d__Bacteria|p__Bacteroidetes|c__Bacteroidia|o__Bacteroidales|f__[Paraprevotellaceae]|g__[Prevotella]	1.96525	7.39122e-05	Up
d__Bacteria|p__Bacteroidetes|c__Bacteroidia|o__Bacteroidales|f__[Paraprevotellaceae]|g__[Prevotella]|s__[Prevotella] tannerae	4.33378	9.43108e-11	Up
d__Bacteria|p__Bacteroidetes|c__Flavobacteriia	2.27676	5.35659e-06	Up
d__Bacteria|p__Bacteroidetes|c__Flavobacteriia|o__Flavobacteriales	2.27676	5.35659e-06	Up
d__Bacteria|p__Bacteroidetes|c__Flavobacteriia|o__Flavobacteriales|f__Flavobacteriaceae	2.35488	0.000167793	Up
d__Bacteria|p__Bacteroidetes|c__Flavobacteriia|o__Flavobacteriales|f__[Weeksellaceae]	2.53907	8.78385e-06	Up
d__Bacteria|p__Bacteroidetes|c__Sphingobacteriia	-2.2273	0.00194595	Down
d__Bacteria|p__Bacteroidetes|c__Sphingobacteriia|o__Sphingobacteriales	-2.2273	0.00194595	Down
d__Bacteria|p__Bacteroidetes|c__Sphingobacteriia|o__Sphingobacteriales|f__Sphingobacteriaceae	-2.47515	0.0024703	Down
d__Bacteria|p__Bacteroidetes|c__Sphingobacteriia|o__Sphingobacteriales|f__Sphingobacteriaceae|g__Pedobacter	-2.44774	0.0182901	Down
d__Bacteria|p__Bacteroidetes|c__[Saprospirae]	-1.96801	0.00401353	Down
d__Bacteria|p__Bacteroidetes|c__[Saprospirae]|o__[Saprospirales]	-1.96801	0.00401353	Down
d__Bacteria|p__Bacteroidetes|c__[Saprospirae]|o__[Saprospirales]|f__Chitinophagaceae	-1.92346	0.00859331	Down
d__Bacteria|p__Cyanobacteria|c__4C0d-2|o__YS2	2.35791	0.0132211	Up
d__Bacteria|p__Firmicutes|c__Bacilli	1.219	6.89144e-06	Up
d__Bacteria|p__Firmicutes|c__Bacilli|o__Bacillales	1.25535	0.000221198	Up
d__Bacteria|p__Firmicutes|c__Bacilli|o__Bacillales|f__Bacillaceae	1.37726	0.000403474	Up
d__Bacteria|p__Firmicutes|c__Bacilli|o__Bacillales|f__Bacillaceae|g__Anoxybacillus	1.70439	3.65772e-05	Up
d__Bacteria|p__Firmicutes|c__Bacilli|o__Bacillales|f__Bacillaceae|g__Anoxybacillus|s__Anoxybacillus kestanbolensis	1.70439	3.65772e-05	Up
d__Bacteria|p__Firmicutes|c__Bacilli|o__Bacillales|f__Bacillaceae|g__Bacillus	1.49939	0.000569213	Up
d__Bacteria|p__Firmicutes|c__Bacilli|o__Bacillales|f__Bacillaceae|g__Geobacillus	1.47657	0.00387204	Up
d__Bacteria|p__Firmicutes|c__Bacilli|o__Bacillales|f__Paenibacillaceae	1.72631	0.00010894	Up
d__Bacteria|p__Firmicutes|c__Bacilli|o__Bacillales|f__Paenibacillaceae|g__Paenibacillus	1.69312	0.000195493	Up
d__Bacteria|p__Firmicutes|c__Bacilli|o__Bacillales|f__Staphylococcaceae|g__Staphylococcus|s__Staphylococcus sciuri	1.87723	0.000334894	Up
d__Bacteria|p__Firmicutes|c__Bacilli|o__Gemellales	5.50529	2.61252e-46	Up
d__Bacteria|p__Firmicutes|c__Bacilli|o__Gemellales|f__Gemellaceae	5.50609	2.61252e-46	Up
d__Bacteria|p__Firmicutes|c__Bacilli|o__Gemellales|f__Gemellaceae|g__Gemella	4.37365	3.81722e-27	Up
d__Bacteria|p__Firmicutes|c__Bacilli|o__Lactobacillales	1.02525	0.000682791	Up
d__Bacteria|p__Firmicutes|c__Bacilli|o__Lactobacillales|f__Aerococcaceae	1.04073	0.013897	Up
d__Bacteria|p__Firmicutes|c__Bacilli|o__Lactobacillales|f__Carnobacteriaceae	4.48513	1.62735e-31	Up
d__Bacteria|p__Firmicutes|c__Bacilli|o__Lactobacillales|f__Carnobacteriaceae|g__Granulicatella	4.37444	6.47241e-28	Up
d__Bacteria|p__Firmicutes|c__Bacilli|o__Lactobacillales|f__Carnobacteriaceae|g__Trichococcus	2.37379	1.05633e-05	Up
d__Bacteria|p__Firmicutes|c__Bacilli|o__Lactobacillales|f__Enterococcaceae	3.79732	1.15446e-20	Up
d__Bacteria|p__Firmicutes|c__Bacilli|o__Lactobacillales|f__Enterococcaceae|g__Enterococcus	3.74317	4.6882e-20	Up
d__Bacteria|p__Firmicutes|c__Bacilli|o__Lactobacillales|f__Lactobacillaceae	1.87772	8.57294e-07	Up
d__Bacteria|p__Firmicutes|c__Bacilli|o__Lactobacillales|f__Lactobacillaceae|g__Lactobacillus	1.8534	2.36837e-06	Up
d__Bacteria|p__Firmicutes|c__Bacilli|o__Lactobacillales|f__Lactobacillaceae|g__Lactobacillus|s__Lactobacillus mucosae	2.07307	0.0153767	Up
d__Bacteria|p__Firmicutes|c__Bacilli|o__Lactobacillales|f__Lactobacillaceae|g__Lactobacillus|s__Lactobacillus reuteri	2.64258	1.09922e-06	Up
d__Bacteria|p__Firmicutes|c__Bacilli|o__Lactobacillales|f__Streptococcaceae	1.5125	1.83671e-07	Up
d__Bacteria|p__Firmicutes|c__Bacilli|o__Lactobacillales|f__Streptococcaceae|g__Streptococcus	1.79118	1.65934e-10	Up
d__Bacteria|p__Firmicutes|c__Bacilli|o__Lactobacillales|f__Streptococcaceae|g__Streptococcus|s__Streptococcus alactolyticus	2.28392	1.45055e-07	Up
d__Bacteria|p__Firmicutes|c__Bacilli|o__Lactobacillales|f__Streptococcaceae|g__Streptococcus|s__Streptococcus anginosus	4.15652	7.47853e-26	Up
d__Bacteria|p__Firmicutes|c__Bacilli|o__Lactobacillales|f__Streptococcaceae|g__Streptococcus|s__Streptococcus luteciae	1.54991	0.000126375	Up
d__Bacteria|p__Firmicutes|c__Clostridia|o__Clostridiales|f__Christensenellaceae	1.40224	8.65027e-06	Up
d__Bacteria|p__Firmicutes|c__Clostridia|o__Clostridiales|f__Christensenellaceae|g__Christensenella	2.89242	6.5044e-06	Up
d__Bacteria|p__Firmicutes|c__Clostridia|o__Clostridiales|f__Clostridiaceae|g__Clostridium|s__Clostridium hiranonis	1.01995	0.00911728	Up
d__Bacteria|p__Firmicutes|c__Clostridia|o__Clostridiales|f__Lachnospiraceae|g__Blautia	-1.11981	2.15655e-13	Down
d__Bacteria|p__Firmicutes|c__Clostridia|o__Clostridiales|f__Lachnospiraceae|g__Blautia|s__Blautia obeum	-1.67278	1.67895e-17	Down
d__Bacteria|p__Firmicutes|c__Clostridia|o__Clostridiales|f__Lachnospiraceae|g__Catonella	3.60811	4.06402e-08	Up
d__Bacteria|p__Firmicutes|c__Clostridia|o__Clostridiales|f__Lachnospiraceae|g__Dorea	-1.06201	2.97349e-10	Down
d__Bacteria|p__Firmicutes|c__Clostridia|o__Clostridiales|f__Lachnospiraceae|g__Moryella	2.56477	5.63726e-12	Up
d__Bacteria|p__Firmicutes|c__Clostridia|o__Clostridiales|f__Lachnospiraceae|g__[Ruminococcus]	-1.17342	6.84626e-12	Down
d__Bacteria|p__Firmicutes|c__Clostridia|o__Clostridiales|f__Lachnospiraceae|g__[Ruminococcus]|s__[Ruminococcus] gnavus	-1.01813	2.17203e-06	Down
d__Bacteria|p__Firmicutes|c__Clostridia|o__Clostridiales|f__Lachnospiraceae|g__[Ruminococcus]|s__[Ruminococcus] torques	-1.02044	4.67544e-06	Down
d__Bacteria|p__Firmicutes|c__Clostridia|o__Clostridiales|f__Peptococcaceae	1.12456	0.000311004	Up
d__Bacteria|p__Firmicutes|c__Clostridia|o__Clostridiales|f__Peptostreptococcaceae	1.6134	7.06284e-11	Up
d__Bacteria|p__Firmicutes|c__Clostridia|o__Clostridiales|f__Peptostreptococcaceae|g__Peptostreptococcus	4.32817	7.92209e-34	Up
d__Bacteria|p__Firmicutes|c__Clostridia|o__Clostridiales|f__Peptostreptococcaceae|g__Peptostreptococcus|s__Peptostreptococcus anaerobius	4.57775	4.02024e-23	Up
d__Bacteria|p__Firmicutes|c__Clostridia|o__Clostridiales|f__Ruminococcaceae|g__Ruminococcus|s__Ruminococcus bromii	1.25276	0.000141541	Up
d__Bacteria|p__Firmicutes|c__Clostridia|o__Clostridiales|f__Ruminococcaceae|g__Ruminococcus|s__Ruminococcus flavefaciens	1.0435	0.00735983	Up
d__Bacteria|p__Firmicutes|c__Clostridia|o__Clostridiales|f__Veillonellaceae	1.45387	2.51507e-12	Up
d__Bacteria|p__Firmicutes|c__Clostridia|o__Clostridiales|f__Veillonellaceae|g__Acidaminococcus	1.48053	0.032417	Up
d__Bacteria|p__Firmicutes|c__Clostridia|o__Clostridiales|f__Veillonellaceae|g__Dialister	2.32512	4.49355e-15	Up
d__Bacteria|p__Firmicutes|c__Clostridia|o__Clostridiales|f__Veillonellaceae|g__Mitsuokella	4.44612	2.113e-08	Up
d__Bacteria|p__Firmicutes|c__Clostridia|o__Clostridiales|f__Veillonellaceae|g__Schwartzia	5.95919	1.59353e-40	Up
d__Bacteria|p__Firmicutes|c__Clostridia|o__Clostridiales|f__Veillonellaceae|g__Selenomonas	5.23629	1.5156e-41	Up
d__Bacteria|p__Firmicutes|c__Clostridia|o__Clostridiales|f__Veillonellaceae|g__Selenomonas|s__Selenomonas noxia	1.60592	0.0368987	Up
d__Bacteria|p__Firmicutes|c__Clostridia|o__Clostridiales|f__Veillonellaceae|g__Succiniclasticum	1.09257	0.0474309	Up
d__Bacteria|p__Firmicutes|c__Clostridia|o__Clostridiales|f__[Mogibacteriaceae]	2.81682	1.62735e-31	Up
d__Bacteria|p__Firmicutes|c__Clostridia|o__Clostridiales|f__[Mogibacteriaceae]|g__Mogibacterium	2.88024	7.46603e-19	Up
d__Bacteria|p__Firmicutes|c__Clostridia|o__Clostridiales|f__[Tissierellaceae]	2.92688	1.46497e-31	Up
d__Bacteria|p__Firmicutes|c__Clostridia|o__Clostridiales|f__[Tissierellaceae]|g__Anaerococcus	2.62152	1.76379e-10	Up
d__Bacteria|p__Firmicutes|c__Clostridia|o__Clostridiales|f__[Tissierellaceae]|g__Parvimonas	5.89112	1.80369e-62	Up
d__Bacteria|p__Firmicutes|c__Erysipelotrichi|o__Erysipelotrichales|f__Erysipelotrichaceae|g__Bulleidia	2.11865	1.00083e-06	Up
d__Bacteria|p__Firmicutes|c__Erysipelotrichi|o__Erysipelotrichales|f__Erysipelotrichaceae|g__Bulleidia|s__Bulleidia moorei	5.4576	1.99524e-24	Up
d__Bacteria|p__Fusobacteria	4.64167	4.02229e-45	Up
d__Bacteria|p__Fusobacteria|c__Fusobacteriia	4.64167	4.02229e-45	Up
d__Bacteria|p__Fusobacteria|c__Fusobacteriia|o__Fusobacteriales	4.64167	4.02229e-45	Up
d__Bacteria|p__Fusobacteria|c__Fusobacteriia|o__Fusobacteriales|f__Fusobacteriaceae	4.41599	6.56044e-39	Up
d__Bacteria|p__Fusobacteria|c__Fusobacteriia|o__Fusobacteriales|f__Fusobacteriaceae|g__Fusobacterium	4.53114	1.23804e-40	Up
d__Bacteria|p__Fusobacteria|c__Fusobacteriia|o__Fusobacteriales|f__Leptotrichiaceae	6.72807	2.4991e-42	Up
d__Bacteria|p__Fusobacteria|c__Fusobacteriia|o__Fusobacteriales|f__Leptotrichiaceae|g__Leptotrichia	6.83032	1.25221e-41	Up
d__Bacteria|p__Proteobacteria|c__Alphaproteobacteria	-1.06775	0.00875531	Down
d__Bacteria|p__Proteobacteria|c__Alphaproteobacteria|o__Caulobacterales	-2.6124	7.85005e-06	Down
d__Bacteria|p__Proteobacteria|c__Alphaproteobacteria|o__Caulobacterales|f__Caulobacteraceae	-2.82624	1.389e-06	Down
d__Bacteria|p__Proteobacteria|c__Alphaproteobacteria|o__Rhizobiales|f__Rhizobiaceae	-2.12268	0.000503713	Down
d__Bacteria|p__Proteobacteria|c__Alphaproteobacteria|o__Rhodobacterales|f__Rhodobacteraceae	-1.63691	0.00187283	Down
d__Bacteria|p__Proteobacteria|c__Alphaproteobacteria|o__Rickettsiales	-2.92406	1.21177e-09	Down
d__Bacteria|p__Proteobacteria|c__Alphaproteobacteria|o__Rickettsiales|f__mitochondria	-2.64956	2.65115e-07	Down
d__Bacteria|p__Proteobacteria|c__Alphaproteobacteria|o__Sphingomonadales	-1.22241	0.0119862	Down
d__Bacteria|p__Proteobacteria|c__Alphaproteobacteria|o__Sphingomonadales|f__Sphingomonadaceae	-1.29402	0.00897013	Down
d__Bacteria|p__Proteobacteria|c__Alphaproteobacteria|o__Sphingomonadales|f__Sphingomonadaceae|g__Sphingobium	-2.53856	0.000195493	Down
d__Bacteria|p__Proteobacteria|c__Alphaproteobacteria|o__Sphingomonadales|f__Sphingomonadaceae|g__Sphingomonas	-2.48418	1.13902e-07	Down
d__Bacteria|p__Proteobacteria|c__Betaproteobacteria|o__Burkholderiales|f__Comamonadaceae|g__Delftia	-1.79741	0.00158133	Down
d__Bacteria|p__Proteobacteria|c__Betaproteobacteria|o__Burkholderiales|f__Oxalobacteraceae	-1.8458	4.29593e-07	Down
d__Bacteria|p__Proteobacteria|c__Betaproteobacteria|o__Neisseriales	1.37374	0.00294722	Up
d__Bacteria|p__Proteobacteria|c__Betaproteobacteria|o__Neisseriales|f__Neisseriaceae	1.37374	0.00294722	Up
d__Bacteria|p__Proteobacteria|c__Betaproteobacteria|o__Neisseriales|f__Neisseriaceae|g__Eikenella	7.23331	5.19376e-27	Up
d__Bacteria|p__Proteobacteria|c__Deltaproteobacteria|o__Desulfovibrionales	1.01526	0.00309227	Up
d__Bacteria|p__Proteobacteria|c__Deltaproteobacteria|o__Desulfovibrionales|f__Desulfovibrionaceae	1.01088	0.00330105	Up
d__Bacteria|p__Proteobacteria|c__Epsilonproteobacteria	5.75619	4.87323e-44	Up
d__Bacteria|p__Proteobacteria|c__Epsilonproteobacteria|o__Campylobacterales	5.75425	4.87323e-44	Up
d__Bacteria|p__Proteobacteria|c__Epsilonproteobacteria|o__Campylobacterales|f__Campylobacteraceae	6.17751	3.19125e-43	Up
d__Bacteria|p__Proteobacteria|c__Epsilonproteobacteria|o__Campylobacterales|f__Campylobacteraceae|g__Campylobacter	6.57144	7.22299e-47	Up
d__Bacteria|p__Proteobacteria|c__Epsilonproteobacteria|o__Campylobacterales|f__Campylobacteraceae|g__Campylobacter|s__Campylobacter ureolyticus	12.3646	5.14582e-52	Up
d__Bacteria|p__Proteobacteria|c__Gammaproteobacteria|o__Alteromonadales	2.4749	2.97349e-10	Up
d__Bacteria|p__Proteobacteria|c__Gammaproteobacteria|o__Alteromonadales|f__Shewanellaceae	2.897	8.75841e-10	Up
d__Bacteria|p__Proteobacteria|c__Gammaproteobacteria|o__Alteromonadales|f__Shewanellaceae|g__Shewanella	2.897	8.75841e-10	Up
d__Bacteria|p__Proteobacteria|c__Gammaproteobacteria|o__Enterobacteriales|f__Enterobacteriaceae|g__Morganella	1.62891	0.020229	Up
d__Bacteria|p__Proteobacteria|c__Gammaproteobacteria|o__Enterobacteriales|f__Enterobacteriaceae|g__Morganella|s__Morganella morganii	2.11766	0.046582	Up
d__Bacteria|p__Proteobacteria|c__Gammaproteobacteria|o__Enterobacteriales|f__Enterobacteriaceae|g__Proteus	2.43993	1.08803e-05	Up
d__Bacteria|p__Proteobacteria|c__Gammaproteobacteria|o__Oceanospirillales	1.61383	2.16749e-05	Up
d__Bacteria|p__Proteobacteria|c__Gammaproteobacteria|o__Oceanospirillales|f__Halomonadaceae	1.47889	0.000512214	Up
d__Bacteria|p__Proteobacteria|c__Gammaproteobacteria|o__Oceanospirillales|f__Halomonadaceae|g__Halomonas	1.49975	0.000394889	Up
d__Bacteria|p__Proteobacteria|c__Gammaproteobacteria|o__Pasteurellales	1.10913	0.0145367	Up
d__Bacteria|p__Proteobacteria|c__Gammaproteobacteria|o__Pasteurellales|f__Pasteurellaceae	1.10964	0.0145367	Up
d__Bacteria|p__Proteobacteria|c__Gammaproteobacteria|o__Pasteurellales|f__Pasteurellaceae|g__Aggregatibacter	2.60396	5.90057e-07	Up
d__Bacteria|p__Proteobacteria|c__Gammaproteobacteria|o__Pasteurellales|f__Pasteurellaceae|g__Aggregatibacter|s__Aggregatibacter segnis	2.2717	0.00704975	Up
d__Bacteria|p__Proteobacteria|c__Gammaproteobacteria|o__Pseudomonadales|f__Moraxellaceae	-1.71886	3.02317e-05	Down
d__Bacteria|p__Proteobacteria|c__Gammaproteobacteria|o__Pseudomonadales|f__Moraxellaceae|g__Acinetobacter	-2.12682	5.08254e-06	Down
d__Bacteria|p__Proteobacteria|c__Gammaproteobacteria|o__Pseudomonadales|f__Moraxellaceae|g__Acinetobacter|s__Acinetobacter lwoffii	-2.05916	0.00198589	Down
d__Bacteria|p__Proteobacteria|c__Gammaproteobacteria|o__Pseudomonadales|f__Moraxellaceae|g__Acinetobacter|s__Acinetobacter schindleri	-2.15846	0.020229	Down
d__Bacteria|p__Proteobacteria|c__Gammaproteobacteria|o__Xanthomonadales	-2.13212	7.97414e-07	Down
d__Bacteria|p__Proteobacteria|c__Gammaproteobacteria|o__Xanthomonadales|f__Xanthomonadaceae	-2.16621	2.05325e-06	Down
d__Bacteria|p__Proteobacteria|c__Gammaproteobacteria|o__Xanthomonadales|f__Xanthomonadaceae|g__Stenotrophomonas	-1.52741	0.0071502	Down
d__Bacteria|p__Spirochaetes	6.40876	1.44714e-24	Up
d__Bacteria|p__Spirochaetes|c__Spirochaetes	6.68362	7.62624e-23	Up
d__Bacteria|p__Spirochaetes|c__Spirochaetes|o__Spirochaetales	6.80961	8.06023e-23	Up
d__Bacteria|p__Spirochaetes|c__Spirochaetes|o__Spirochaetales|f__Spirochaetaceae	6.80961	8.06023e-23	Up
d__Bacteria|p__Spirochaetes|c__Spirochaetes|o__Spirochaetales|f__Spirochaetaceae|g__Treponema	6.90552	5.8383e-21	Up
d__Bacteria|p__Spirochaetes|c__Spirochaetes|o__Spirochaetales|f__Spirochaetaceae|g__Treponema|s__Treponema socranskii	11.8362	2.17801e-32	Up
d__Bacteria|p__Synergistetes	3.59906	3.43831e-09	Up
d__Bacteria|p__Synergistetes|c__Synergistia	3.59906	3.43831e-09	Up
d__Bacteria|p__Synergistetes|c__Synergistia|o__Synergistales	3.59906	3.43831e-09	Up
d__Bacteria|p__Synergistetes|c__Synergistia|o__Synergistales|f__Dethiosulfovibrionaceae	4.76749	2.07588e-10	Up
d__Bacteria|p__Synergistetes|c__Synergistia|o__Synergistales|f__Dethiosulfovibrionaceae|g__TG5	6.9533	8.90461e-17	Up
d__Bacteria|p__Synergistetes|c__Synergistia|o__Synergistales|f__Synergistaceae|g__Cloacibacillus	3.19741	0.0296328	Up
d__Bacteria|p__Tenericutes	2.77546	9.06676e-12	Up
d__Bacteria|p__Tenericutes|c__Mollicutes	2.7621	5.73503e-11	Up
d__Bacteria|p__Tenericutes|c__Mollicutes|o__Anaeroplasmatales	1.94732	0.000738757	Up
d__Bacteria|p__Tenericutes|c__Mollicutes|o__Anaeroplasmatales|f__Anaeroplasmataceae	1.94732	0.000738757	Up
d__Bacteria|p__Tenericutes|c__Mollicutes|o__Anaeroplasmatales|f__Anaeroplasmataceae|g__Asteroleplasma	1.50496	0.0097796	Up
d__Bacteria|p__Tenericutes|c__Mollicutes|o__RF39	2.64883	3.6676e-05	Up
d__Bacteria|p__Verrucomicrobia|c__Verrucomicrobiae	1.68494	0.00135007	Up
d__Bacteria|p__Verrucomicrobia|c__Verrucomicrobiae|o__Verrucomicrobiales	1.68494	0.00135007	Up
d__Bacteria|p__Verrucomicrobia|c__Verrucomicrobiae|o__Verrucomicrobiales|f__Verrucomicrobiaceae	1.68494	0.00135007	Up
d__Bacteria|p__Verrucomicrobia|c__Verrucomicrobiae|o__Verrucomicrobiales|f__Verrucomicrobiaceae|g__Akkermansia	1.81546	0.000521838	Up
d__Bacteria|p__Verrucomicrobia|c__Verrucomicrobiae|o__Verrucomicrobiales|f__Verrucomicrobiaceae|g__Akkermansia|s__Akkermansia muciniphila	1.81656	0.000521294	Up

## Sheet: Strategy8
CRC_Tissue_Adjacent-VS-Normal_Tissue
Taxonomy	Log2foldchange(Normal_Tissue/CRC_Tissue_Adjacent)	Padj	UpDown
d__Archaea	-2.10207	0.00418698	Down
d__Bacteria|p__Acidobacteria	-2.17759	0.000110158	Down
d__Bacteria|p__Actinobacteria|c__Actinobacteria|o__Actinomycetales|f__Actinomycetaceae	-1.22798	0.0015496	Down
d__Bacteria|p__Actinobacteria|c__Actinobacteria|o__Actinomycetales|f__Actinomycetaceae|g__Actinomyces	-1.20982	0.00225557	Down
d__Bacteria|p__Actinobacteria|c__Actinobacteria|o__Actinomycetales|f__Micrococcaceae	1.13837	0.0122391	Up
d__Bacteria|p__Actinobacteria|c__Actinobacteria|o__Actinomycetales|f__Micrococcaceae|g__Micrococcus	2.47893	6.54119e-05	Up
d__Bacteria|p__Actinobacteria|c__Actinobacteria|o__Actinomycetales|f__Micrococcaceae|g__Micrococcus|s__Micrococcus luteus	2.13719	0.00212283	Up
d__Bacteria|p__Actinobacteria|c__Actinobacteria|o__Actinomycetales|f__Propionibacteriaceae	-1.4108	0.00271696	Down
d__Bacteria|p__Actinobacteria|c__Actinobacteria|o__Actinomycetales|f__Propionibacteriaceae|g__Propionibacterium	-1.42602	0.00292034	Down
d__Bacteria|p__Actinobacteria|c__Actinobacteria|o__Actinomycetales|f__Propionibacteriaceae|g__Propionibacterium|s__Propionibacterium acnes	-1.35686	0.00693876	Down
d__Bacteria|p__Actinobacteria|c__Actinobacteria|o__Bifidobacteriales	-1.14769	0.0206429	Down
d__Bacteria|p__Actinobacteria|c__Actinobacteria|o__Bifidobacteriales|f__Bifidobacteriaceae	-1.14769	0.0206429	Down
d__Bacteria|p__Actinobacteria|c__Actinobacteria|o__Bifidobacteriales|f__Bifidobacteriaceae|g__Bifidobacterium	-1.1301	0.0258224	Down
d__Bacteria|p__Actinobacteria|c__Actinobacteria|o__Bifidobacteriales|f__Bifidobacteriaceae|g__Bifidobacterium|s__Bifidobacterium longum	-1.2064	0.0192791	Down
d__Bacteria|p__Bacteroidetes|c__Bacteroidia|o__Bacteroidales|f__Bacteroidaceae|g__Bacteroides|s__Bacteroides caccae	-1.06823	1.18831e-05	Down
d__Bacteria|p__Bacteroidetes|c__Bacteroidia|o__Bacteroidales|f__Bacteroidaceae|g__Bacteroides|s__Bacteroides coprosuis	-2.29958	0.0018233	Down
d__Bacteria|p__Bacteroidetes|c__Bacteroidia|o__Bacteroidales|f__Bacteroidaceae|g__Bacteroides|s__Bacteroides fragilis	-1.12127	5.2592e-05	Down
d__Bacteria|p__Bacteroidetes|c__Bacteroidia|o__Bacteroidales|f__Bacteroidaceae|g__Bacteroides|s__Bacteroides plebeius	-1.136	0.00448595	Down
d__Bacteria|p__Bacteroidetes|c__Bacteroidia|o__Bacteroidales|f__Porphyromonadaceae	-1.70321	5.4275e-14	Down
d__Bacteria|p__Bacteroidetes|c__Bacteroidia|o__Bacteroidales|f__Porphyromonadaceae|g__Parabacteroides|s__Parabacteroides distasonis	-1.23589	1.18728e-05	Down
d__Bacteria|p__Bacteroidetes|c__Bacteroidia|o__Bacteroidales|f__Porphyromonadaceae|g__Porphyromonas	-5.19305	3.90772e-48	Down
d__Bacteria|p__Bacteroidetes|c__Bacteroidia|o__Bacteroidales|f__Porphyromonadaceae|g__Porphyromonas|s__Porphyromonas endodontalis	-6.08817	8.2772e-19	Down
d__Bacteria|p__Bacteroidetes|c__Bacteroidia|o__Bacteroidales|f__Prevotellaceae	-1.90063	1.23371e-08	Down
d__Bacteria|p__Bacteroidetes|c__Bacteroidia|o__Bacteroidales|f__Prevotellaceae|g__Prevotella	-1.90125	1.23371e-08	Down
d__Bacteria|p__Bacteroidetes|c__Bacteroidia|o__Bacteroidales|f__Prevotellaceae|g__Prevotella|s__Prevotella copri	-1.46885	0.0021418	Down
d__Bacteria|p__Bacteroidetes|c__Bacteroidia|o__Bacteroidales|f__Prevotellaceae|g__Prevotella|s__Prevotella intermedia	-7.00472	1.87502e-24	Down
d__Bacteria|p__Bacteroidetes|c__Bacteroidia|o__Bacteroidales|f__Prevotellaceae|g__Prevotella|s__Prevotella nigrescens	-3.88922	4.92267e-18	Down
d__Bacteria|p__Bacteroidetes|c__Bacteroidia|o__Bacteroidales|f__Rikenellaceae	-1.85951	4.39324e-11	Down
d__Bacteria|p__Bacteroidetes|c__Bacteroidia|o__Bacteroidales|f__S24-7	-1.97735	1.70548e-10	Down
d__Bacteria|p__Bacteroidetes|c__Bacteroidia|o__Bacteroidales|f__[Odoribacteraceae]	-1.54925	1.59542e-07	Down
d__Bacteria|p__Bacteroidetes|c__Bacteroidia|o__Bacteroidales|f__[Odoribacteraceae]|g__Butyricimonas	-1.62939	7.39891e-05	Down
d__Bacteria|p__Bacteroidetes|c__Bacteroidia|o__Bacteroidales|f__[Odoribacteraceae]|g__Odoribacter	-1.45654	1.97584e-05	Down
d__Bacteria|p__Bacteroidetes|c__Bacteroidia|o__Bacteroidales|f__[Paraprevotellaceae]	-1.64034	0.00031009	Down
d__Bacteria|p__Bacteroidetes|c__Bacteroidia|o__Bacteroidales|f__[Paraprevotellaceae]|g__YRC22	-1.36478	0.00798681	Down
d__Bacteria|p__Bacteroidetes|c__Bacteroidia|o__Bacteroidales|f__[Paraprevotellaceae]|g__[Prevotella]	-1.94578	0.000259921	Down
d__Bacteria|p__Bacteroidetes|c__Bacteroidia|o__Bacteroidales|f__[Paraprevotellaceae]|g__[Prevotella]|s__[Prevotella] tannerae	-5.49967	9.25027e-18	Down
d__Bacteria|p__Bacteroidetes|c__Flavobacteriia	-2.40246	5.65913e-06	Down
d__Bacteria|p__Bacteroidetes|c__Flavobacteriia|o__Flavobacteriales	-2.40246	5.65913e-06	Down
d__Bacteria|p__Bacteroidetes|c__Flavobacteriia|o__Flavobacteriales|f__Flavobacteriaceae|g__Capnocytophaga	-2.36702	0.00451181	Down
d__Bacteria|p__Bacteroidetes|c__Flavobacteriia|o__Flavobacteriales|f__[Weeksellaceae]	-2.6332	1.69059e-05	Down
d__Bacteria|p__Bacteroidetes|c__Flavobacteriia|o__Flavobacteriales|f__[Weeksellaceae]|g__Chryseobacterium	-3.25371	9.6618e-06	Down
d__Bacteria|p__Bacteroidetes|c__[Saprospirae]|o__[Saprospirales]|f__Chitinophagaceae	1.931	0.0200403	Up
d__Bacteria|p__Cyanobacteria	-1.74738	0.000923741	Down
d__Bacteria|p__Cyanobacteria|c__4C0d-2	-2.31095	0.00484246	Down
d__Bacteria|p__Cyanobacteria|c__4C0d-2|o__YS2	-2.37979	0.0164125	Down
d__Bacteria|p__Firmicutes|c__Bacilli	-1.01601	0.00229692	Down
d__Bacteria|p__Firmicutes|c__Bacilli|o__Bacillales|f__Bacillaceae|g__Anoxybacillus	-1.57846	0.00418698	Down
d__Bacteria|p__Firmicutes|c__Bacilli|o__Bacillales|f__Bacillaceae|g__Anoxybacillus|s__Anoxybacillus kestanbolensis	-1.57846	0.00418698	Down
d__Bacteria|p__Firmicutes|c__Bacilli|o__Bacillales|f__Bacillaceae|g__Geobacillus	-1.57928	0.0084074	Down
d__Bacteria|p__Firmicutes|c__Bacilli|o__Bacillales|f__Staphylococcaceae|g__Staphylococcus|s__Staphylococcus epidermidis	-1.06804	0.0454824	Down
d__Bacteria|p__Firmicutes|c__Bacilli|o__Gemellales	-4.81039	8.21837e-31	Down
d__Bacteria|p__Firmicutes|c__Bacilli|o__Gemellales|f__Gemellaceae	-4.80588	8.21837e-31	Down
d__Bacteria|p__Firmicutes|c__Bacilli|o__Gemellales|f__Gemellaceae|g__Gemella	-2.54532	4.02805e-10	Down
d__Bacteria|p__Firmicutes|c__Bacilli|o__Lactobacillales|f__Carnobacteriaceae	-3.76129	2.33317e-18	Down
d__Bacteria|p__Firmicutes|c__Bacilli|o__Lactobacillales|f__Carnobacteriaceae|g__Granulicatella	-3.63045	9.2611e-16	Down
d__Bacteria|p__Firmicutes|c__Bacilli|o__Lactobacillales|f__Carnobacteriaceae|g__Trichococcus	-2.50486	6.61199e-05	Down
d__Bacteria|p__Firmicutes|c__Bacilli|o__Lactobacillales|f__Enterococcaceae	-4.17875	1.09656e-18	Down
d__Bacteria|p__Firmicutes|c__Bacilli|o__Lactobacillales|f__Enterococcaceae|g__Enterococcus	-4.20684	1.26413e-18	Down
d__Bacteria|p__Firmicutes|c__Bacilli|o__Lactobacillales|f__Lactobacillaceae	-2.53228	1.30802e-09	Down
d__Bacteria|p__Firmicutes|c__Bacilli|o__Lactobacillales|f__Lactobacillaceae|g__Lactobacillus	-2.52536	1.82235e-09	Down
d__Bacteria|p__Firmicutes|c__Bacilli|o__Lactobacillales|f__Lactobacillaceae|g__Lactobacillus|s__Lactobacillus mucosae	-3.14159	0.00223717	Down
d__Bacteria|p__Firmicutes|c__Bacilli|o__Lactobacillales|f__Lactobacillaceae|g__Lactobacillus|s__Lactobacillus reuteri	-3.18992	1.00205e-06	Down
d__Bacteria|p__Firmicutes|c__Bacilli|o__Lactobacillales|f__Lactobacillaceae|g__Lactobacillus|s__Lactobacillus zeae	-1.83711	0.0228713	Down
d__Bacteria|p__Firmicutes|c__Bacilli|o__Lactobacillales|f__Leuconostocaceae	-1.46992	0.00288335	Down
d__Bacteria|p__Firmicutes|c__Bacilli|o__Lactobacillales|f__Streptococcaceae|g__Lactococcus	-1.33734	0.0358273	Down
d__Bacteria|p__Firmicutes|c__Bacilli|o__Lactobacillales|f__Streptococcaceae|g__Streptococcus|s__Streptococcus alactolyticus	-1.40051	0.00556457	Down
d__Bacteria|p__Firmicutes|c__Bacilli|o__Lactobacillales|f__Streptococcaceae|g__Streptococcus|s__Streptococcus anginosus	-4.5734	4.62457e-25	Down
d__Bacteria|p__Firmicutes|c__Clostridia|o__Clostridiales|f__Christensenellaceae	-1.40352	4.45646e-05	Down
d__Bacteria|p__Firmicutes|c__Clostridia|o__Clostridiales|f__Christensenellaceae|g__Christensenella	-1.90769	0.00316164	Down
d__Bacteria|p__Firmicutes|c__Clostridia|o__Clostridiales|f__Eubacteriaceae	-1.0053	0.0037086	Down
d__Bacteria|p__Firmicutes|c__Clostridia|o__Clostridiales|f__Eubacteriaceae|g__Pseudoramibacter_Eubacterium	-1.45017	0.0114348	Down
d__Bacteria|p__Firmicutes|c__Clostridia|o__Clostridiales|f__Gracilibacteraceae|g__Gracilibacter	1.37203	0.0311541	Up
d__Bacteria|p__Firmicutes|c__Clostridia|o__Clostridiales|f__Lachnospiraceae|g__Blautia|s__Blautia obeum	1.06687	1.20904e-06	Up
d__Bacteria|p__Firmicutes|c__Clostridia|o__Clostridiales|f__Lachnospiraceae|g__Oribacterium	1.09007	0.00155918	Up
d__Bacteria|p__Firmicutes|c__Clostridia|o__Clostridiales|f__Lachnospiraceae|g__[Ruminococcus]	1.10663	1.18706e-11	Up
d__Bacteria|p__Firmicutes|c__Clostridia|o__Clostridiales|f__Lachnospiraceae|g__[Ruminococcus]|s__[Ruminococcus] gnavus	1.0049	5.78807e-06	Up
d__Bacteria|p__Firmicutes|c__Clostridia|o__Clostridiales|f__Peptostreptococcaceae	-1.00579	0.000538034	Down
d__Bacteria|p__Firmicutes|c__Clostridia|o__Clostridiales|f__Peptostreptococcaceae|g__Peptostreptococcus	-3.31033	1.32877e-17	Down
d__Bacteria|p__Firmicutes|c__Clostridia|o__Clostridiales|f__Peptostreptococcaceae|g__Peptostreptococcus|s__Peptostreptococcus anaerobius	-3.84903	1.7982e-11	Down
d__Bacteria|p__Firmicutes|c__Clostridia|o__Clostridiales|f__Ruminococcaceae|g__Anaerotruncus	-1.29846	0.000508462	Down
d__Bacteria|p__Firmicutes|c__Clostridia|o__Clostridiales|f__Ruminococcaceae|g__Ruminococcus	-1.03261	1.56338e-06	Down
d__Bacteria|p__Firmicutes|c__Clostridia|o__Clostridiales|f__Ruminococcaceae|g__Ruminococcus|s__Ruminococcus bromii	-1.47271	2.24382e-06	Down
d__Bacteria|p__Firmicutes|c__Clostridia|o__Clostridiales|f__Ruminococcaceae|g__Ruminococcus|s__Ruminococcus flavefaciens	-1.14942	0.000143932	Down
d__Bacteria|p__Firmicutes|c__Clostridia|o__Clostridiales|f__Symbiobacteriaceae	-1.13824	0.00270584	Down
d__Bacteria|p__Firmicutes|c__Clostridia|o__Clostridiales|f__Symbiobacteriaceae|g__Symbiobacterium	-1.01197	0.0109464	Down
d__Bacteria|p__Firmicutes|c__Clostridia|o__Clostridiales|f__Veillonellaceae	-1.494	8.21431e-12	Down
d__Bacteria|p__Firmicutes|c__Clostridia|o__Clostridiales|f__Veillonellaceae|g__Acidaminococcus	-1.83588	0.00467447	Down
d__Bacteria|p__Firmicutes|c__Clostridia|o__Clostridiales|f__Veillonellaceae|g__Dialister	-2.75374	1.28846e-17	Down
d__Bacteria|p__Firmicutes|c__Clostridia|o__Clostridiales|f__Veillonellaceae|g__Mitsuokella	-3.4861	1.4504e-05	Down
d__Bacteria|p__Firmicutes|c__Clostridia|o__Clostridiales|f__Veillonellaceae|g__Phascolarctobacterium	-1.22716	0.00131052	Down
d__Bacteria|p__Firmicutes|c__Clostridia|o__Clostridiales|f__Veillonellaceae|g__Selenomonas	-1.82169	1.00205e-06	Down
d__Bacteria|p__Firmicutes|c__Clostridia|o__Clostridiales|f__Veillonellaceae|g__Succiniclasticum	-1.51941	0.00448595	Down
d__Bacteria|p__Firmicutes|c__Clostridia|o__Clostridiales|f__[Mogibacteriaceae]	-2.43271	1.93604e-20	Down
d__Bacteria|p__Firmicutes|c__Clostridia|o__Clostridiales|f__[Mogibacteriaceae]|g__Mogibacterium	-2.25124	4.20329e-10	Down
d__Bacteria|p__Firmicutes|c__Clostridia|o__Clostridiales|f__[Tissierellaceae]	-1.73955	1.38744e-10	Down
d__Bacteria|p__Firmicutes|c__Clostridia|o__Clostridiales|f__[Tissierellaceae]|g__Anaerococcus	-1.34771	0.00363895	Down
d__Bacteria|p__Firmicutes|c__Clostridia|o__Clostridiales|f__[Tissierellaceae]|g__Parvimonas	-4.47345	2.14747e-31	Down
d__Bacteria|p__Firmicutes|c__Clostridia|o__SHA-98	-2.12583	0.00341464	Down
d__Bacteria|p__Firmicutes|c__Erysipelotrichi|o__Erysipelotrichales|f__Erysipelotrichaceae|g__Bulleidia	-1.73257	0.000213566	Down
d__Bacteria|p__Firmicutes|c__Erysipelotrichi|o__Erysipelotrichales|f__Erysipelotrichaceae|g__Bulleidia|s__Bulleidia moorei	-2.4387	0.000168585	Down
d__Bacteria|p__Firmicutes|c__Erysipelotrichi|o__Erysipelotrichales|f__Erysipelotrichaceae|g__Catenibacterium	-1.71838	0.00093414	Down
d__Bacteria|p__Fusobacteria	-1.52985	0.000143932	Down
d__Bacteria|p__Fusobacteria|c__Fusobacteriia	-1.52985	0.000143932	Down
d__Bacteria|p__Fusobacteria|c__Fusobacteriia|o__Fusobacteriales	-1.52985	0.000143932	Down
d__Bacteria|p__Fusobacteria|c__Fusobacteriia|o__Fusobacteriales|f__Fusobacteriaceae	-1.502	0.000399123	Down
d__Bacteria|p__Fusobacteria|c__Fusobacteriia|o__Fusobacteriales|f__Fusobacteriaceae|g__Fusobacterium	-1.68019	5.12195e-05	Down
d__Bacteria|p__Fusobacteria|c__Fusobacteriia|o__Fusobacteriales|f__Leptotrichiaceae	-2.48105	1.21644e-05	Down
d__Bacteria|p__Fusobacteria|c__Fusobacteriia|o__Fusobacteriales|f__Leptotrichiaceae|g__Leptotrichia	-2.53542	1.0877e-05	Down
d__Bacteria|p__Lentisphaerae	-2.41642	0.00100191	Down
d__Bacteria|p__Lentisphaerae|c__[Lentisphaeria]	-2.41642	0.00100191	Down
d__Bacteria|p__Lentisphaerae|c__[Lentisphaeria]|o__Victivallales	-2.40058	0.00397054	Down
d__Bacteria|p__Lentisphaerae|c__[Lentisphaeria]|o__Victivallales|f__Victivallaceae	-2.40058	0.00397054	Down
d__Bacteria|p__Proteobacteria|c__Alphaproteobacteria	-1.09105	0.00714404	Down
d__Bacteria|p__Proteobacteria|c__Alphaproteobacteria|o__Rhizobiales	-2.10164	4.64923e-06	Down
d__Bacteria|p__Proteobacteria|c__Alphaproteobacteria|o__Rhizobiales|f__Bradyrhizobiaceae	-2.40386	0.000156579	Down
d__Bacteria|p__Proteobacteria|c__Alphaproteobacteria|o__Rhizobiales|f__Rhizobiaceae	-2.03509	0.00192239	Down
d__Bacteria|p__Proteobacteria|c__Alphaproteobacteria|o__Rickettsiales	-1.85795	0.000396304	Down
d__Bacteria|p__Proteobacteria|c__Alphaproteobacteria|o__Rickettsiales|f__mitochondria	-2.47964	1.63438e-06	Down
d__Bacteria|p__Proteobacteria|c__Betaproteobacteria|o__Burkholderiales|f__Burkholderiaceae	-2.04122	4.45646e-05	Down
d__Bacteria|p__Proteobacteria|c__Betaproteobacteria|o__Burkholderiales|f__Comamonadaceae|g__Aquabacterium	-1.49465	0.0103623	Down
d__Bacteria|p__Proteobacteria|c__Betaproteobacteria|o__Burkholderiales|f__Comamonadaceae|g__Comamonas	2.49181	0.000231208	Up
d__Bacteria|p__Proteobacteria|c__Betaproteobacteria|o__Burkholderiales|f__Comamonadaceae|g__Delftia	-1.53737	0.0470285	Down
d__Bacteria|p__Proteobacteria|c__Betaproteobacteria|o__Burkholderiales|f__Comamonadaceae|g__Variovorax	-1.63699	0.0321943	Down
d__Bacteria|p__Proteobacteria|c__Betaproteobacteria|o__Burkholderiales|f__Comamonadaceae|g__Variovorax|s__Variovorax paradoxus	-1.70109	0.0209706	Down
d__Bacteria|p__Proteobacteria|c__Betaproteobacteria|o__Burkholderiales|f__Oxalobacteraceae	-1.14386	0.0209706	Down
d__Bacteria|p__Proteobacteria|c__Betaproteobacteria|o__Burkholderiales|f__Oxalobacteraceae|g__Oxalobacter	-1.70583	0.0113922	Down
d__Bacteria|p__Proteobacteria|c__Betaproteobacteria|o__Burkholderiales|f__Oxalobacteraceae|g__Oxalobacter|s__Oxalobacter formigenes	-1.69961	0.0117769	Down
d__Bacteria|p__Proteobacteria|c__Betaproteobacteria|o__Methylophilales	-1.53896	0.0117769	Down
d__Bacteria|p__Proteobacteria|c__Betaproteobacteria|o__Rhodocyclales	-1.34485	0.0390854	Down
d__Bacteria|p__Proteobacteria|c__Betaproteobacteria|o__Rhodocyclales|f__Rhodocyclaceae	-1.34485	0.0390854	Down
d__Bacteria|p__Proteobacteria|c__Deltaproteobacteria	-1.22031	0.0001218	Down
d__Bacteria|p__Proteobacteria|c__Deltaproteobacteria|o__Desulfovibrionales	-1.29243	0.000197583	Down
d__Bacteria|p__Proteobacteria|c__Deltaproteobacteria|o__Desulfovibrionales|f__Desulfovibrionaceae	-1.29236	0.000198041	Down
d__Bacteria|p__Proteobacteria|c__Deltaproteobacteria|o__Desulfovibrionales|f__Desulfovibrionaceae|g__Desulfovibrio	-1.69653	0.00115799	Down
d__Bacteria|p__Proteobacteria|c__Epsilonproteobacteria	-2.16812	4.45646e-05	Down
d__Bacteria|p__Proteobacteria|c__Epsilonproteobacteria|o__Campylobacterales	-2.16724	4.68446e-05	Down
d__Bacteria|p__Proteobacteria|c__Epsilonproteobacteria|o__Campylobacterales|f__Campylobacteraceae	-2.51681	1.56963e-05	Down
d__Bacteria|p__Proteobacteria|c__Epsilonproteobacteria|o__Campylobacterales|f__Campylobacteraceae|g__Campylobacter	-3.02063	2.44708e-07	Down
d__Bacteria|p__Proteobacteria|c__Epsilonproteobacteria|o__Campylobacterales|f__Campylobacteraceae|g__Campylobacter|s__Campylobacter ureolyticus	-4.15457	0.000813417	Down
d__Bacteria|p__Proteobacteria|c__Gammaproteobacteria|o__Alteromonadales	-1.37714	0.00106865	Down
d__Bacteria|p__Proteobacteria|c__Gammaproteobacteria|o__Alteromonadales|f__Shewanellaceae	-2.18139	2.53087e-06	Down
d__Bacteria|p__Proteobacteria|c__Gammaproteobacteria|o__Alteromonadales|f__Shewanellaceae|g__Shewanella	-2.18139	2.53087e-06	Down
d__Bacteria|p__Proteobacteria|c__Gammaproteobacteria|o__Chromatiales	-1.46424	0.00341464	Down
d__Bacteria|p__Proteobacteria|c__Gammaproteobacteria|o__Enterobacteriales|f__Enterobacteriaceae|g__Candidatus Regiella	-1.76914	0.00535488	Down
d__Bacteria|p__Proteobacteria|c__Gammaproteobacteria|o__Enterobacteriales|f__Enterobacteriaceae|g__Candidatus Regiella|s__Candidatus Regiella insecticola	-1.76914	0.00535488	Down
d__Bacteria|p__Proteobacteria|c__Gammaproteobacteria|o__Enterobacteriales|f__Enterobacteriaceae|g__Citrobacter	-1.72529	0.00167078	Down
d__Bacteria|p__Proteobacteria|c__Gammaproteobacteria|o__Enterobacteriales|f__Enterobacteriaceae|g__Morganella	-1.85922	0.00259674	Down
d__Bacteria|p__Proteobacteria|c__Gammaproteobacteria|o__Enterobacteriales|f__Enterobacteriaceae|g__Morganella|s__Morganella morganii	-2.19996	0.0317177	Down
d__Bacteria|p__Proteobacteria|c__Gammaproteobacteria|o__Enterobacteriales|f__Enterobacteriaceae|g__Plesiomonas	1.53504	0.00693876	Up
d__Bacteria|p__Proteobacteria|c__Gammaproteobacteria|o__Enterobacteriales|f__Enterobacteriaceae|g__Sodalis	-1.54424	0.00385509	Down
d__Bacteria|p__Proteobacteria|c__Gammaproteobacteria|o__Legionellales|f__Coxiellaceae	-1.54568	0.0222963	Down
d__Bacteria|p__Proteobacteria|c__Gammaproteobacteria|o__Oceanospirillales	-2.97486	1.09656e-18	Down
d__Bacteria|p__Proteobacteria|c__Gammaproteobacteria|o__Oceanospirillales|f__Halomonadaceae	-3.18937	5.48626e-19	Down
d__Bacteria|p__Proteobacteria|c__Gammaproteobacteria|o__Oceanospirillales|f__Halomonadaceae|g__Candidatus Portiera	-1.51081	0.00115799	Down
d__Bacteria|p__Proteobacteria|c__Gammaproteobacteria|o__Oceanospirillales|f__Halomonadaceae|g__Halomonas	-2.92316	6.90828e-13	Down
d__Bacteria|p__Proteobacteria|c__Gammaproteobacteria|o__Pasteurellales|f__Pasteurellaceae|g__Aggregatibacter	-1.73253	0.00535488	Down
d__Bacteria|p__Proteobacteria|c__Gammaproteobacteria|o__Pseudomonadales	-1.32347	0.00216032	Down
d__Bacteria|p__Proteobacteria|c__Gammaproteobacteria|o__Pseudomonadales|f__Moraxellaceae|g__Acinetobacter|s__Acinetobacter rhizosphaerae	-1.66454	0.0470688	Down
d__Bacteria|p__Proteobacteria|c__Gammaproteobacteria|o__Pseudomonadales|f__Moraxellaceae|g__Moraxella	-1.91987	0.000215828	Down
d__Bacteria|p__Proteobacteria|c__Gammaproteobacteria|o__Pseudomonadales|f__Pseudomonadaceae	-1.40416	0.00298734	Down
d__Bacteria|p__Proteobacteria|c__Gammaproteobacteria|o__Pseudomonadales|f__Pseudomonadaceae|g__Pseudomonas	-1.27016	0.00938379	Down
d__Bacteria|p__Proteobacteria|c__Gammaproteobacteria|o__Pseudomonadales|f__Pseudomonadaceae|g__Pseudomonas|s__Pseudomonas stutzeri	-1.92566	0.00158519	Down
d__Bacteria|p__Proteobacteria|c__Gammaproteobacteria|o__Pseudomonadales|f__Pseudomonadaceae|g__Pseudomonas|s__Pseudomonas veronii	-1.56249	0.00860279	Down
d__Bacteria|p__Proteobacteria|c__Gammaproteobacteria|o__Thiotrichales	-1.6412	0.00158519	Down
d__Bacteria|p__Proteobacteria|c__Gammaproteobacteria|o__Xanthomonadales	-1.25773	0.0317177	Down
d__Bacteria|p__Proteobacteria|c__Gammaproteobacteria|o__Xanthomonadales|f__Xanthomonadaceae	-1.48462	0.00893549	Down
d__Bacteria|p__Spirochaetes	-5.60003	2.76737e-19	Down
d__Bacteria|p__Spirochaetes|c__Spirochaetes	-2.11481	0.00535488	Down
d__Bacteria|p__Spirochaetes|c__Spirochaetes|o__Spirochaetales	-2.17223	0.00535488	Down
d__Bacteria|p__Spirochaetes|c__Spirochaetes|o__Spirochaetales|f__Spirochaetaceae	-2.17223	0.00535488	Down
d__Bacteria|p__Spirochaetes|c__Spirochaetes|o__Spirochaetales|f__Spirochaetaceae|g__Treponema	-2.20648	0.0100847	Down
d__Bacteria|p__Synergistetes	-3.51525	6.73334e-08	Down
d__Bacteria|p__Synergistetes|c__Synergistia	-3.51525	6.73334e-08	Down
d__Bacteria|p__Synergistetes|c__Synergistia|o__Synergistales	-3.51525	6.73334e-08	Down
d__Bacteria|p__Synergistetes|c__Synergistia|o__Synergistales|f__Dethiosulfovibrionaceae	-4.05572	9.39956e-08	Down
d__Bacteria|p__Synergistetes|c__Synergistia|o__Synergistales|f__Synergistaceae|g__Cloacibacillus	-3.88245	0.0114327	Down
d__Bacteria|p__Tenericutes	-3.50856	8.73431e-16	Down
d__Bacteria|p__Tenericutes|c__Mollicutes	-3.23849	9.5171e-13	Down
d__Bacteria|p__Tenericutes|c__Mollicutes|o__Anaeroplasmatales	-2.13601	0.000887485	Down
d__Bacteria|p__Tenericutes|c__Mollicutes|o__Anaeroplasmatales|f__Anaeroplasmataceae	-2.13601	0.000887485	Down
d__Bacteria|p__Tenericutes|c__Mollicutes|o__Anaeroplasmatales|f__Anaeroplasmataceae|g__Asteroleplasma	-2.21558	0.000196929	Down
d__Bacteria|p__Tenericutes|c__Mollicutes|o__RF39	-3.51955	2.88224e-07	Down
d__Bacteria|p__Verrucomicrobia	-1.32781	0.0212883	Down
d__Bacteria|p__Verrucomicrobia|c__Verrucomicrobiae	-1.48544	0.0126056	Down
d__Bacteria|p__Verrucomicrobia|c__Verrucomicrobiae|o__Verrucomicrobiales	-1.48544	0.0126056	Down
d__Bacteria|p__Verrucomicrobia|c__Verrucomicrobiae|o__Verrucomicrobiales|f__Verrucomicrobiaceae	-1.48544	0.0126056	Down
d__Bacteria|p__Verrucomicrobia|c__Verrucomicrobiae|o__Verrucomicrobiales|f__Verrucomicrobiaceae|g__Akkermansia	-1.47786	0.0158341	Down
d__Bacteria|p__Verrucomicrobia|c__Verrucomicrobiae|o__Verrucomicrobiales|f__Verrucomicrobiaceae|g__Akkermansia|s__Akkermansia muciniphila	-1.48299	0.0153143	Down
