# Supplementary material for: Meta-analysis of 16S rRNA Microbial Data Identified Distinctive and Predictive Microbiota Dysbiosis in Colorectal Carcinoma Adjacent Tissue
Source: mSystems. 2020 Apr 14;5(2):e00138-20. doi: 10.1128/mSystems.00138-20 (PMC7159898; doi:10.1128/mSystems.00138-20)
Supplement: TABLE S3 [file mSystems.00138-20-st003.xls]

## Sheet: Description
Pooling Random Forest Feature Importance
Strategy	StrategyDetails
Strategy1	CRA_Stools-VS-Normal_Stools
Strategy2	CRA_Tissue-VS-CRA_Tissue_Adjacent
Strategy3	CRA_Tissue-VS-Normal_Tissue
Strategy4	CRA_Tissue_Adjacent-VS-Normal_Tissue
Strategy5	CRC_Stools-VS-Normal_Stools
Strategy6	CRC_Tissue-VS-CRC_Tissue_Adjacent
Strategy7	CRC_Tissue-VS-Normal_Tissue
Strategy8	CRC_Tissue_Adjacent-VS-Normal_Tissue

## Sheet: Strategy1
CRA_Stools-VS-Normal_Stools
Feature_id	Mean_decrease_in_accuracy	Standard_deviation
d__Bacteria|p__Proteobacteria|c__Gammaproteobacteria|o__Pseudomonadales|f__Pseudomonadaceae|g__Pseudomonas	0.00609982	0.00124024
d__Bacteria|p__Firmicutes|c__Clostridia|o__Clostridiales|f__[Tissierellaceae]|g__ecb11	0.0058792	0.00148741
d__Bacteria|p__Proteobacteria|c__Gammaproteobacteria|o__Pseudomonadales|f__Pseudomonadaceae	0.00525223	0.00136335
d__Archaea|p__Euryarchaeota|c__Methanobacteria|o__Methanobacteriales|f__Methanobacteriaceae|g__Methanobrevibacter	0.00434306	0.000886066
d__Bacteria	0.00419178	0.00177925
d__Bacteria|p__Bacteroidetes|c__Bacteroidia|o__Bacteroidales|f__[Paraprevotellaceae]|g__YRC22	0.00394539	0.00106892
d__Bacteria|p__Proteobacteria|c__Gammaproteobacteria|o__Pseudomonadales	0.00383793	0.00117853
d__Archaea|p__Euryarchaeota	0.00381387	0.000602223
d__Archaea|p__Euryarchaeota|c__Methanobacteria|o__Methanobacteriales	0.0036443	0.000916678
d__Bacteria|p__Proteobacteria|c__Gammaproteobacteria|o__Enterobacteriales|f__Enterobacteriaceae|g__Plesiomonas	0.00347585	0.000840329
d__Bacteria|p__Actinobacteria|c__Coriobacteriia|o__Coriobacteriales|f__Coriobacteriaceae|g__Slackia	0.00342383	0.000908624
d__Archaea|p__Euryarchaeota|c__Methanobacteria|o__Methanobacteriales|f__Methanobacteriaceae	0.00341912	0.000784715
d__Archaea|p__Euryarchaeota|c__Methanobacteria	0.0033417	0.000732438
d__Bacteria|p__Proteobacteria|c__Gammaproteobacteria|o__Pseudomonadales|f__Pseudomonadaceae|g__Pseudomonas|s__Pseudomonas veronii	0.00318317	0.00091562
d__Bacteria|p__Bacteroidetes|c__Bacteroidia|o__Bacteroidales|f__Bacteroidaceae|g__Bacteroides|s__Bacteroides barnesiae	0.00307724	0.00111096
d__Bacteria|p__Firmicutes|c__Clostridia|o__Clostridiales|f__[Mogibacteriaceae]|g__Anaerovorax	0.00302027	0.00137509
d__Bacteria|p__Bacteroidetes|c__Bacteroidia|o__Bacteroidales|f__Bacteroidaceae|g__Bacteroides|s__Bacteroides eggerthii	0.00291761	0.00118754
d__Bacteria|p__Firmicutes|c__Clostridia|o__Clostridiales|f__Ruminococcaceae|g__Ruminococcus|s__Ruminococcus flavefaciens	0.00290638	0.0013926
d__Bacteria|p__Firmicutes|c__Clostridia|o__Clostridiales|f__Lachnospiraceae|g__Oribacterium	0.00288313	0.000767171
d__Bacteria|p__Firmicutes|c__Clostridia|o__Clostridiales|f__Lachnospiraceae|g__Shuttleworthia	0.00271572	0.00101622
d__Bacteria|p__Bacteroidetes|c__Bacteroidia|o__Bacteroidales|f__Porphyromonadaceae|g__Dysgonomonas	0.00259791	0.00150632
d__Bacteria|p__Firmicutes|c__Clostridia|o__Clostridiales|f__Syntrophomonadaceae|g__Syntrophomonas	0.00245361	0.00172278
d__Bacteria|p__Proteobacteria|c__Gammaproteobacteria|o__Oceanospirillales|f__Halomonadaceae	0.00242691	0.000512578
d__Bacteria|p__Firmicutes|c__Bacilli|o__Lactobacillales|f__Streptococcaceae|g__Streptococcus|s__Streptococcus alactolyticus	0.00230343	0.000831161
d__Bacteria|p__Firmicutes|c__Clostridia|o__Clostridiales|f__Syntrophomonadaceae	0.0022006	0.000873017
V4	0.00219218	0.000842485
V3_V4	0.00200546	0.000788456
d__Bacteria|p__Synergistetes|c__Synergistia	0.000635184	0.000780423

## Sheet: Strategy2
CRA_Tissue-VS-CRA_Tissue_Adjacent
Feature_id	Mean_decrease_in_accuracy	Standard_deviation
d__Bacteria|p__Proteobacteria|c__Betaproteobacteria|o__Burkholderiales|f__Comamonadaceae	0.0298485	0.00462562
d__Bacteria|p__Firmicutes|c__Clostridia|o__Clostridiales|f__Clostridiaceae|g__Clostridium	0.0268797	0.00556253
d__Bacteria|p__Bacteroidetes|c__Bacteroidia|o__Bacteroidales|f__Bacteroidaceae|g__Bacteroides|s__Bacteroides ovatus	0.0249708	0.0055709
d__Bacteria|p__Firmicutes|c__Clostridia|o__Clostridiales|f__Lachnospiraceae|g__Shuttleworthia	0.0191584	0.00572764
d__Bacteria|p__Firmicutes|c__Clostridia|o__Clostridiales|f__Peptococcaceae	0.018334	0.00319062
d__Bacteria|p__Firmicutes|c__Clostridia|o__Clostridiales|f__Veillonellaceae|g__Anaerovibrio	0.0164192	0.00618231
d__Bacteria|p__Firmicutes|c__Bacilli|o__Bacillales|f__Bacillaceae|g__Bacillus	0.0161697	0.00350118
d__Bacteria|p__Firmicutes|c__Clostridia|o__Clostridiales|f__Lachnospiraceae|g__Anaerostipes	0.0141531	0.00263164
Flermer	0.00243527	0.000897241

## Sheet: Strategy3
CRA_Tissue-VS-Normal_Tissue
Feature_id	Mean_decrease_in_accuracy	Standard_deviation
d__Bacteria|p__Proteobacteria|c__Gammaproteobacteria|o__Pseudomonadales|f__Moraxellaceae|g__Enhydrobacter	0.01599	0.00276653
d__Bacteria|p__Firmicutes|c__Bacilli|o__Lactobacillales|f__Streptococcaceae	0.00911163	0.00147606
d__Bacteria|p__Proteobacteria|c__Gammaproteobacteria|o__Pseudomonadales|f__Pseudomonadaceae|g__Pseudomonas|s__Pseudomonas stutzeri	0.00826125	0.00195803
d__Bacteria|p__Proteobacteria|c__Gammaproteobacteria|o__Pseudomonadales|f__Moraxellaceae|g__Psychrobacter	0.00824271	0.00150426
V1_V4	0.00773692	0.00154
China_GBA	0.00758183	0.00123357
d__Bacteria|p__Firmicutes|c__Bacilli|o__Lactobacillales|f__Streptococcaceae|g__Streptococcus	0.00739822	0.00173022
P_454	0.00727305	0.00171919
d__Bacteria|p__Proteobacteria|c__Gammaproteobacteria|o__Pseudomonadales|f__Pseudomonadaceae|g__Pseudomonas|s__Pseudomonas fragi	0.00724199	0.00163558
d__Bacteria|p__Proteobacteria|c__Alphaproteobacteria|o__Rickettsiales|f__mitochondria	0.00721732	0.00142508
d__Bacteria|p__Proteobacteria|c__Alphaproteobacteria|o__Rickettsiales	0.00720068	0.00151539
d__Bacteria|p__Proteobacteria|c__Gammaproteobacteria|o__Enterobacteriales|f__Enterobacteriaceae|g__Gluconacetobacter	0.00718803	0.00239534
d__Bacteria	0.00718228	0.0014886
d__Bacteria|p__Firmicutes|c__Clostridia|o__Clostridiales|f__Peptococcaceae	0.00646339	0.00178675
d__Bacteria|p__Firmicutes|c__Bacilli|o__Lactobacillales|f__Streptococcaceae|g__Lactococcus	0.00637945	0.0017303
d__Bacteria|p__Proteobacteria|c__Betaproteobacteria|o__Burkholderiales	0.0063502	0.00136037
d__Bacteria|p__Firmicutes|c__Bacilli|o__Bacillales|f__Listeriaceae	0.00632468	0.001622
d__Bacteria|p__Firmicutes|c__Erysipelotrichi|o__Erysipelotrichales	0.00599352	0.00113407
d__Bacteria|p__Firmicutes|c__Erysipelotrichi|o__Erysipelotrichales|f__Erysipelotrichaceae	0.00591113	0.00116483
d__Bacteria|p__Proteobacteria|c__Gammaproteobacteria|o__Pseudomonadales|f__Pseudomonadaceae|g__Pseudomonas|s__Pseudomonas alcaligenes	0.00566503	0.0023083
d__Bacteria|p__Proteobacteria|c__Betaproteobacteria|o__Burkholderiales|f__Alcaligenaceae	0.0056202	0.0010899
d__Bacteria|p__Proteobacteria|c__Gammaproteobacteria|o__Pseudomonadales|f__Moraxellaceae|g__Acinetobacter	0.00525466	0.00150658
d__Bacteria|p__Firmicutes|c__Erysipelotrichi	0.00499924	0.000922125
d__Bacteria|p__Proteobacteria|c__Betaproteobacteria|o__Burkholderiales|f__Oxalobacteraceae|g__Janthinobacterium|s__Janthinobacterium lividum	0.00493298	0.00194295
d__Bacteria|p__Proteobacteria|c__Gammaproteobacteria|o__Enterobacteriales|f__Enterobacteriaceae|g__Morganella	0.00475778	0.00130764
d__Bacteria|p__Firmicutes|c__Clostridia|o__Clostridiales|f__Ruminococcaceae|g__Ruminococcus	0.00465924	0.00167442
d__Bacteria|p__Proteobacteria|c__Betaproteobacteria	0.00446929	0.00119039
d__Bacteria|p__Firmicutes|c__Bacilli	0.00441919	0.00122222
d__Bacteria|p__Proteobacteria|c__Gammaproteobacteria|o__Enterobacteriales	0.00438629	0.00100471
d__Bacteria|p__Proteobacteria|c__Gammaproteobacteria|o__Enterobacteriales|f__Enterobacteriaceae	0.004313	0.000894352
d__Bacteria|p__Proteobacteria|c__Gammaproteobacteria	0.00395307	0.000585705
d__Bacteria|p__Proteobacteria|c__Gammaproteobacteria|o__Oceanospirillales|f__Halomonadaceae|g__Halomonas|s__Halomonas nitritophilus	0.00389155	0.00107187
d__Bacteria|p__Firmicutes|c__Bacilli|o__Lactobacillales	0.00371373	0.00105425
d__Bacteria|p__Firmicutes|c__Clostridia|o__Clostridiales|f__Ruminococcaceae	0.003669	0.000715368
d__Bacteria|p__Proteobacteria|c__Gammaproteobacteria|o__Pseudomonadales|f__Pseudomonadaceae	0.00345069	0.000964807
d__Bacteria|p__Proteobacteria|c__Gammaproteobacteria|o__Pseudomonadales|f__Moraxellaceae|g__Acinetobacter|s__Acinetobacter lwoffii	0.00337189	0.00163294
d__Bacteria|p__Proteobacteria|c__Betaproteobacteria|o__Burkholderiales|f__Alcaligenaceae|g__Sutterella	0.00336762	0.000992603
d__Bacteria|p__Proteobacteria|c__Gammaproteobacteria|o__Alteromonadales|f__OM60	0.00331519	0.00136693
d__Bacteria|p__Bacteroidetes|c__Bacteroidia|o__Bacteroidales|f__Prevotellaceae|g__Prevotella	0.00324852	0.00106253
d__Bacteria|p__Proteobacteria|c__Gammaproteobacteria|o__Pseudomonadales	0.00314066	0.00122236
d__Bacteria|p__Proteobacteria|c__Gammaproteobacteria|o__Oceanospirillales|f__Oceanospirillaceae	0.00303449	0.00215932
d__Bacteria|p__Bacteroidetes|c__Bacteroidia|o__Bacteroidales|f__Prevotellaceae	0.00298264	0.00115761
d__Bacteria|p__Proteobacteria|c__Gammaproteobacteria|o__Pseudomonadales|f__Moraxellaceae	0.00295934	0.000986856
d__Bacteria|p__Proteobacteria|c__Gammaproteobacteria|o__Pseudomonadales|f__Pseudomonadaceae|g__Pseudomonas	0.00278162	0.000934384
d__Bacteria|p__Proteobacteria|c__Betaproteobacteria|o__Neisseriales|f__Neisseriaceae	0.00267062	0.0002843
d__Bacteria|p__Proteobacteria|c__Gammaproteobacteria|o__Pseudomonadales|f__Moraxellaceae|g__Acinetobacter|s__Acinetobacter johnsonii	0.00257094	0.00103768
d__Bacteria|p__Firmicutes|c__Clostridia|o__Clostridiales|f__Lachnospiraceae|g__[Ruminococcus]	0.00255815	0.000756473
d__Bacteria|p__Proteobacteria|c__Betaproteobacteria|o__Burkholderiales|f__Oxalobacteraceae|g__Janthinobacterium	0.00239931	0.000492385
d__Bacteria|p__Proteobacteria|c__Gammaproteobacteria|o__Pseudomonadales|f__Pseudomonadaceae|g__Pseudomonas|s__Pseudomonas nitroreducens	0.00239128	0.00104145
d__Bacteria|p__Firmicutes|c__Bacilli|o__Bacillales	0.00232372	0.00119171
d__Bacteria|p__Proteobacteria|c__Gammaproteobacteria|o__Alteromonadales	0.00230233	0.000989079
d__Bacteria|p__Firmicutes|c__Bacilli|o__Lactobacillales|f__Streptococcaceae|g__Lactococcus|s__Lactococcus garvieae	0.00224213	0.000457591
d__Bacteria|p__Proteobacteria|c__Gammaproteobacteria|o__Oceanospirillales|f__Halomonadaceae|g__Halomonas	0.00223352	0.00077609
d__Bacteria|p__Proteobacteria|c__Gammaproteobacteria|o__Alteromonadales|f__Alteromonadaceae|g__Marinobacter	0.00218737	0.000823265
d__Bacteria|p__Firmicutes|c__Clostridia|o__Clostridiales|f__Lachnospiraceae|g__Blautia|s__Blautia obeum	0.00202346	0.000704563
d__Bacteria|p__Firmicutes|c__Bacilli|o__Lactobacillales|f__Streptococcaceae|g__Streptococcus|s__Streptococcus anginosus	0.00199347	0.000438558
d__Bacteria|p__Firmicutes|c__Bacilli|o__Lactobacillales|f__Leuconostocaceae|g__Leuconostoc	0.00145506	0.000736086
d__Bacteria|p__Proteobacteria|c__Gammaproteobacteria|o__Pseudomonadales|f__Pseudomonadaceae|g__Pseudomonas|s__Pseudomonas viridiflava	0.00138874	0.000639214
d__Bacteria|p__Firmicutes|c__Bacilli|o__Lactobacillales|f__Leuconostocaceae	0.00135844	0.000514894
d__Bacteria|p__Proteobacteria|c__Gammaproteobacteria|o__Pseudomonadales|f__Moraxellaceae|g__Acinetobacter|s__Acinetobacter rhizosphaerae	0.00127303	0.000565967
d__Bacteria|p__Proteobacteria|c__Gammaproteobacteria|o__Alteromonadales|f__Alteromonadaceae	0.000934399	0.000593039
d__Bacteria|p__Proteobacteria|c__Gammaproteobacteria|o__Thiotrichales	0.000881224	0.000314109
d__Bacteria|p__Proteobacteria|c__Gammaproteobacteria|o__[Marinicellales]	0.000850984	0.000469197

## Sheet: Strategy4
CRA_Tissue_Adjacent-VS-Normal_Tissue
Feature_id	Mean_decrease_in_accuracy	Standard_deviation
d__Bacteria|p__Proteobacteria|c__Alphaproteobacteria|o__Rickettsiales|f__mitochondria	0.0116808	0.00238086
d__Bacteria|p__Proteobacteria|c__Alphaproteobacteria|o__Rickettsiales	0.011383	0.00220726
d__Bacteria|p__Proteobacteria|c__Gammaproteobacteria|o__Pseudomonadales|f__Pseudomonadaceae|g__Pseudomonas|s__Pseudomonas stutzeri	0.00982704	0.00192682
d__Bacteria|p__Proteobacteria|c__Gammaproteobacteria|o__Oceanospirillales|f__Halomonadaceae|g__Halomonas	0.00887302	0.00213005
d__Bacteria|p__Proteobacteria|c__Gammaproteobacteria|o__Pseudomonadales|f__Pseudomonadaceae|g__Pseudomonas|s__Pseudomonas alcaligenes	0.00816578	0.00270992
d__Bacteria|p__Proteobacteria|c__Gammaproteobacteria|o__Oceanospirillales|f__Halomonadaceae|g__Halomonas|s__Halomonas nitritophilus	0.00791814	0.00226318
d__Bacteria|p__Proteobacteria|c__Gammaproteobacteria|o__Pseudomonadales|f__Moraxellaceae|g__Psychrobacter	0.00768265	0.00163354
d__Bacteria|p__Proteobacteria|c__Gammaproteobacteria|o__Oceanospirillales	0.00703147	0.00121286
d__Bacteria|p__Proteobacteria|c__Gammaproteobacteria|o__Oceanospirillales|f__Halomonadaceae	0.00676152	0.00116916
d__Bacteria|p__Proteobacteria|c__Gammaproteobacteria|o__Pseudomonadales|f__Moraxellaceae|g__Enhydrobacter	0.00592681	0.00151594
d__Bacteria|p__Proteobacteria|c__Gammaproteobacteria|o__Alteromonadales	0.00545102	0.00130249
d__Bacteria|p__Proteobacteria|c__Gammaproteobacteria|o__Pseudomonadales|f__Pseudomonadaceae	0.00526369	0.00128879
d__Bacteria|p__Firmicutes	0.00487901	0.00161524
d__Bacteria|p__Proteobacteria|c__Gammaproteobacteria|o__Pseudomonadales|f__Pseudomonadaceae|g__Pseudomonas	0.00436285	0.00135718
d__Bacteria|p__Firmicutes|c__Clostridia|o__Clostridiales|f__Ruminococcaceae|g__Oscillospira	0.0042714	0.00103846
d__Bacteria	0.00423771	0.00107782
d__Bacteria|p__Firmicutes|c__Clostridia|o__Clostridiales|f__Ruminococcaceae|g__Ruminococcus	0.00398351	0.00137781
d__Bacteria|p__Proteobacteria|c__Gammaproteobacteria|o__Pseudomonadales|f__Pseudomonadaceae|g__Pseudomonas|s__Pseudomonas fragi	0.00392207	0.000951068
d__Bacteria|p__Proteobacteria|c__Gammaproteobacteria|o__Pasteurellales|f__Pasteurellaceae	0.00373735	0.00083894
d__Bacteria|p__Proteobacteria|c__Gammaproteobacteria|o__Pseudomonadales|f__Pseudomonadaceae|g__Pseudomonas|s__Pseudomonas viridiflava	0.00356968	0.00122103
d__Bacteria|p__Proteobacteria|c__Gammaproteobacteria|o__Pasteurellales	0.00348285	0.00109527
d__Bacteria|p__Firmicutes|c__Bacilli	0.00336527	0.000754255
d__Bacteria|p__Firmicutes|c__Clostridia|o__Clostridiales|f__Lachnospiraceae	0.00336492	0.000923059
d__Bacteria|p__Proteobacteria|c__Gammaproteobacteria|o__Alteromonadales|f__Shewanellaceae|g__Shewanella	0.00330326	0.000661509
d__Bacteria|p__Proteobacteria|c__Gammaproteobacteria|o__Alteromonadales|f__Alteromonadaceae|g__Marinobacter	0.00329323	0.00102658
d__Bacteria|p__Firmicutes|c__Clostridia|o__Clostridiales|f__Lachnospiraceae|g__Epulopiscium	0.00314919	0.000509515
d__Bacteria|p__Proteobacteria|c__Gammaproteobacteria|o__Enterobacteriales|f__Enterobacteriaceae|g__Gluconacetobacter	0.00314412	0.000773857
d__Bacteria|p__Firmicutes|c__Bacilli|o__Bacillales	0.00313708	0.000625912
d__Bacteria|p__Proteobacteria|c__Gammaproteobacteria|o__Alteromonadales|f__Shewanellaceae	0.00311524	0.00059219
d__Bacteria|p__Firmicutes|c__Bacilli|o__Lactobacillales|f__Streptococcaceae|g__Streptococcus	0.00310999	0.000552084
d__Bacteria|p__Firmicutes|c__Clostridia|o__Clostridiales|f__Ruminococcaceae|g__Faecalibacterium	0.00308773	0.000818751
d__Bacteria|p__Proteobacteria|c__Gammaproteobacteria|o__Enterobacteriales|f__Enterobacteriaceae	0.00304664	0.000976291
d__Bacteria|p__Proteobacteria|c__Gammaproteobacteria|o__Pseudomonadales	0.00302383	0.00110273
d__Bacteria|p__Firmicutes|c__Bacilli|o__Lactobacillales|f__Streptococcaceae|g__Lactococcus	0.00302155	0.00080113
d__Bacteria|p__Proteobacteria|c__Gammaproteobacteria	0.00291599	0.000870858
d__Bacteria|p__Firmicutes|c__Bacilli|o__Lactobacillales|f__Streptococcaceae	0.00279693	0.000772196
d__Bacteria|p__Bacteroidetes|c__Bacteroidia	0.00276087	0.00108837
d__Bacteria|p__Proteobacteria|c__Alphaproteobacteria|o__Sphingomonadales|f__Sphingomonadaceae|g__Sphingomonas	0.00274788	0.000911925
d__Bacteria|p__Proteobacteria|c__Gammaproteobacteria|o__Pseudomonadales|f__Moraxellaceae|g__Acinetobacter|s__Acinetobacter lwoffii	0.00265841	0.00105977
d__Bacteria|p__Proteobacteria|c__Betaproteobacteria|o__Burkholderiales|f__Alcaligenaceae	0.00260003	0.000917536
d__Bacteria|p__Firmicutes|c__Bacilli|o__Bacillales|f__Listeriaceae	0.00255227	0.000924686
d__Bacteria|p__Firmicutes|c__Clostridia|o__Clostridiales|f__Lachnospiraceae|g__Coprococcus	0.00247252	0.000577065
d__Bacteria|p__Proteobacteria	0.00241134	0.000834806
d__Bacteria|p__Proteobacteria|c__Alphaproteobacteria|o__Sphingomonadales	0.00239867	0.00047011
d__Bacteria|p__Chloroflexi|c__Anaerolineae|o__OPB11	0.00226556	0.000714545
d__Bacteria|p__Firmicutes|c__Clostridia|o__Clostridiales|f__Veillonellaceae	0.00223819	0.000817797
d__Bacteria|p__Proteobacteria|c__Gammaproteobacteria|o__Pasteurellales|f__Pasteurellaceae|g__Haemophilus	0.00210491	0.000744972
d__Bacteria|p__Firmicutes|c__Bacilli|o__Lactobacillales	0.00210248	0.000628814
d__Bacteria|p__Proteobacteria|c__Gammaproteobacteria|o__Enterobacteriales|f__Enterobacteriaceae|g__Klebsiella	0.00204261	0.00094285
d__Bacteria|p__Firmicutes|c__Bacilli|o__Lactobacillales|f__Lactobacillaceae|g__Lactobacillus	0.00202021	0.000565217
d__Bacteria|p__Firmicutes|c__Clostridia|o__Clostridiales|f__Lachnospiraceae|g__Blautia|s__Blautia obeum	0.00191114	0.000615146
d__Bacteria|p__Proteobacteria|c__Gammaproteobacteria|o__Pasteurellales|f__Pasteurellaceae|g__Haemophilus|s__Haemophilus parainfluenzae	0.00185397	0.000759871
d__Bacteria|p__Proteobacteria|c__Alphaproteobacteria|o__Sphingomonadales|f__Sphingomonadaceae	0.00178881	0.000853516
d__Bacteria|p__Firmicutes|c__Clostridia|o__Clostridiales|f__Lachnospiraceae|g__[Ruminococcus]	0.00173339	0.000758128
d__Bacteria|p__Firmicutes|c__Bacilli|o__Lactobacillales|f__Aerococcaceae|g__Alloiococcus	0.00171193	0.000875771
d__Bacteria|p__Proteobacteria|c__Alphaproteobacteria	0.00169549	0.000794531
d__Bacteria|p__Actinobacteria|c__Actinobacteria|o__Actinomycetales|f__Micrococcaceae	0.00167765	0.000885106
d__Bacteria|p__Proteobacteria|c__Betaproteobacteria|o__Burkholderiales|f__Oxalobacteraceae|g__Janthinobacterium|s__Janthinobacterium lividum	0.00164914	0.000881741
d__Bacteria|p__Proteobacteria|c__Betaproteobacteria|o__Neisseriales|f__Neisseriaceae	0.00150731	0.000711922
d__Bacteria|p__Proteobacteria|c__Betaproteobacteria|o__Neisseriales	0.00149074	0.000880057
d__Bacteria|p__Firmicutes|c__Bacilli|o__Bacillales|f__Bacillaceae	0.00142742	0.000425055
d__Bacteria|p__Proteobacteria|c__Gammaproteobacteria|o__Enterobacteriales|f__Enterobacteriaceae|g__Erwinia|s__Erwinia dispersa	0.00139274	0.000604745
d__Bacteria|p__Proteobacteria|c__Alphaproteobacteria|o__Sphingomonadales|f__Sphingomonadaceae|g__Kaistobacter	0.00124195	0.000642196
d__Bacteria|p__Proteobacteria|c__Gammaproteobacteria|o__[Marinicellales]	0.00119103	0.00104155
d__Bacteria|p__Proteobacteria|c__Gammaproteobacteria|o__Pseudomonadales|f__Pseudomonadaceae|g__Pseudomonas|s__Pseudomonas nitroreducens	0.0011895	0.000649095
d__Bacteria|p__Bacteroidetes|c__Flavobacteriia	0.00118596	0.000341406
d__Bacteria|p__Proteobacteria|c__Gammaproteobacteria|o__Thiotrichales|f__Thiotrichaceae	0.00115425	0.000351298
d__Bacteria|p__Proteobacteria|c__Gammaproteobacteria|o__[Marinicellales]|f__[Marinicellaceae]	0.00114929	0.000780928
d__Bacteria|p__Proteobacteria|c__Gammaproteobacteria|o__Pseudomonadales|f__Moraxellaceae|g__Acinetobacter|s__Acinetobacter johnsonii	0.0010954	0.000555684
d__Bacteria|p__Proteobacteria|c__Gammaproteobacteria|o__Pseudomonadales|f__Moraxellaceae|g__Acinetobacter	0.00108973	0.000375711
d__Bacteria|p__Proteobacteria|c__Gammaproteobacteria|o__Alteromonadales|f__Alteromonadaceae	0.00108118	0.000369762
d__Bacteria|p__Bacteroidetes|c__Flavobacteriia|o__Flavobacteriales	0.00107713	0.000350723
d__Bacteria|p__Proteobacteria|c__Gammaproteobacteria|o__Oceanospirillales|f__Oceanospirillaceae	0.00106319	0.000475525
d__Bacteria|p__Firmicutes|c__Bacilli|o__Lactobacillales|f__Streptococcaceae|g__Lactococcus|s__Lactococcus garvieae	0.00101096	0.000451292
d__Bacteria|p__Proteobacteria|c__Gammaproteobacteria|o__Thiotrichales	0.000994848	0.000314109
d__Bacteria|p__Bacteroidetes|c__Flavobacteriia|o__Flavobacteriales|f__[Weeksellaceae]	0.000902929	0.000284152
d__Bacteria|p__Proteobacteria|c__Betaproteobacteria|o__Burkholderiales|f__Oxalobacteraceae	0.00068902	0.000568733
d__Bacteria|p__Firmicutes|c__Bacilli|o__Lactobacillales|f__Leuconostocaceae|g__Leuconostoc	0.000685712	0.000266285
d__Bacteria|p__Proteobacteria|c__Gammaproteobacteria|o__Alteromonadales|f__OM60	0.000681791	0.000345751
d__Bacteria|p__Bacteroidetes|c__Flavobacteriia|o__Flavobacteriales|f__[Weeksellaceae]|g__Chryseobacterium	0.00049642	0.000222061
d__Bacteria|p__Proteobacteria|c__Betaproteobacteria|o__Burkholderiales|f__Oxalobacteraceae|g__Janthinobacterium	0.000411883	0.000356362
d__Bacteria|p__Proteobacteria|c__Gammaproteobacteria|o__Pseudomonadales|f__Moraxellaceae|g__Acinetobacter|s__Acinetobacter rhizosphaerae	0.000289384	0.000219951

## Sheet: Strategy5
CRC_Stools-VS-Normal_Stools
Feature_id	Mean_decrease_in_accuracy	Standard_deviation
d__Bacteria|p__Fusobacteria|c__Fusobacteriia|o__Fusobacteriales|f__Fusobacteriaceae	0.0114861	0.00114235
d__Bacteria|p__Firmicutes|c__Clostridia|o__Clostridiales|f__[Tissierellaceae]|g__Parvimonas	0.0114423	0.00162661
d__Bacteria|p__Fusobacteria|c__Fusobacteriia|o__Fusobacteriales|f__Fusobacteriaceae|g__Fusobacterium	0.0110139	0.00199398
d__Bacteria|p__Fusobacteria|c__Fusobacteriia|o__Fusobacteriales	0.00814337	0.00114154
d__Bacteria|p__Fusobacteria	0.0078386	0.000458057
d__Bacteria|p__Fusobacteria|c__Fusobacteriia	0.00765099	0.0010151
d__Bacteria|p__Firmicutes|c__Clostridia|o__Clostridiales|f__Lachnospiraceae|g__Coprococcus|s__Coprococcus eutactus	0.0054971	0.000937393
d__Bacteria|p__Bacteroidetes|c__Bacteroidia|o__Bacteroidales|f__Porphyromonadaceae|g__Porphyromonas	0.00504654	0.000935301
d__Bacteria|p__Planctomycetes	0.00311715	0.00124739
d__Bacteria|p__Firmicutes|c__Erysipelotrichi|o__Erysipelotrichales|f__Erysipelotrichaceae|g__Sharpea	0.00305641	0.000725608
d__Bacteria|p__Firmicutes|c__Erysipelotrichi|o__Erysipelotrichales|f__Erysipelotrichaceae|g__Sharpea|s__Sharpea p-3329-23G2	0.00258172	0.000832457
d__Bacteria|p__Firmicutes|c__Clostridia|o__Clostridiales|f__Lachnospiraceae|g__Lachnospira	0.00256988	0.00110603
d__Bacteria|p__Proteobacteria|c__Gammaproteobacteria|o__Pasteurellales|f__Pasteurellaceae|g__Haemophilus|s__Haemophilus parainfluenzae	0.00239434	0.000812761
d__Bacteria|p__Bacteroidetes|c__Bacteroidia|o__Bacteroidales|f__Bacteroidaceae|g__Bacteroides|s__Bacteroides barnesiae	0.00236524	0.00044702
d__Bacteria|p__Proteobacteria|c__Gammaproteobacteria|o__Chromatiales|f__Chromatiaceae	0.00225376	0.000942888
d__Bacteria|p__Bacteroidetes|c__Bacteroidia|o__Bacteroidales|f__Porphyromonadaceae	0.00220316	0.000369256
d__Bacteria|p__Proteobacteria|c__Gammaproteobacteria|o__Alteromonadales|f__Shewanellaceae	0.00218214	0.000512384
d__Bacteria|p__Proteobacteria|c__Gammaproteobacteria|o__Pasteurellales|f__Pasteurellaceae|g__Haemophilus	0.00214612	0.000761564
d__Bacteria|p__Proteobacteria|c__Gammaproteobacteria|o__Alteromonadales|f__Shewanellaceae|g__Shewanella	0.00214296	0.000722986
d__Bacteria|p__Firmicutes|c__Clostridia|o__Clostridiales|f__[Acidaminobacteraceae]	0.00211471	0.000831356
d__Bacteria|p__Firmicutes|c__Clostridia|o__Clostridiales|f__Peptostreptococcaceae|g__Peptostreptococcus|s__Peptostreptococcus anaerobius	0.00201698	0.000454404
d__Bacteria|p__Firmicutes|c__Erysipelotrichi|o__Erysipelotrichales|f__Erysipelotrichaceae|g__Allobaculum	0.00197261	0.000488436
d__Bacteria|p__Firmicutes|c__Clostridia|o__Clostridiales|f__[Tissierellaceae]	0.00196681	0.000629858
d__Bacteria|p__Cyanobacteria|c__Chloroplast	0.00194008	0.000753857
d__Bacteria|p__Actinobacteria|c__Coriobacteriia	0.00185689	0.000360674
d__Bacteria|p__Proteobacteria|c__Gammaproteobacteria|o__Pasteurellales	0.00179343	0.000606246
d__Bacteria|p__Actinobacteria|c__Coriobacteriia|o__Coriobacteriales	0.00179306	0.000509354
d__Bacteria|p__Actinobacteria|c__Coriobacteriia|o__Coriobacteriales|f__Coriobacteriaceae	0.00175246	0.000600082
d__Bacteria|p__Firmicutes|c__Clostridia|o__Clostridiales|f__Peptostreptococcaceae|g__Peptostreptococcus	0.00173485	0.000784492
d__Bacteria|p__Firmicutes|c__Clostridia|o__Clostridiales|f__Lachnospiraceae|g__Coprococcus	0.0017274	0.000644521
d__Bacteria|p__Firmicutes|c__Clostridia|o__Clostridiales|f__Clostridiaceae|g__Caloramator	0.00171388	0.000620808
d__Bacteria|p__Bacteroidetes|c__Bacteroidia|o__Bacteroidales|f__Bacteroidaceae|g__Bacteroides|s__Bacteroides eggerthii	0.0017098	0.000612438
d__Bacteria|p__Proteobacteria|c__Gammaproteobacteria|o__Oceanospirillales	0.00167347	0.000411723
d__Bacteria|p__Proteobacteria|c__Deltaproteobacteria	0.00164041	0.000922943
d__Bacteria|p__Firmicutes|c__Clostridia|o__Clostridiales|f__Lachnospiraceae|g__Shuttleworthia	0.00159436	0.000962022
d__Bacteria|p__Proteobacteria|c__Gammaproteobacteria|o__Pasteurellales|f__Pasteurellaceae	0.0015887	0.000897179
d__Bacteria|p__Proteobacteria|c__Gammaproteobacteria|o__Enterobacteriales|f__Enterobacteriaceae|g__Serratia	0.00155594	0.000379573
d__Bacteria|p__Firmicutes|c__Clostridia|o__Clostridiales|f__Clostridiaceae|g__Clostridiisalibacter	0.0014812	0.000388738
d__Bacteria|p__Firmicutes|c__Clostridia|o__Clostridiales|f__[Mogibacteriaceae]|g__Anaerovorax	0.00137289	0.000520646
d__Bacteria|p__Proteobacteria|c__Deltaproteobacteria|o__Desulfovibrionales|f__Desulfovibrionaceae	0.00133918	0.000491766
d__Bacteria|p__Proteobacteria|c__Deltaproteobacteria|o__Desulfovibrionales	0.00132692	0.000656856
d__Bacteria|p__Proteobacteria|c__Deltaproteobacteria|o__Desulfovibrionales|f__Desulfovibrionaceae|g__Bilophila	0.00128817	0.000423698
d__Bacteria|p__Planctomycetes|c__OM190|o__agg27	0.00123864	0.000565355
d__Bacteria|p__Firmicutes|c__Clostridia	0.00120373	0.000378814
d__Bacteria|p__Cyanobacteria|c__Chloroplast|o__Streptophyta	0.00119846	0.000420349
d__Bacteria|p__Firmicutes|c__Clostridia|o__Clostridiales|f__Peptococcaceae|g__Peptococcus	0.00117107	0.000505132
d__Bacteria|p__Actinobacteria|c__Coriobacteriia|o__Coriobacteriales|f__Coriobacteriaceae|g__Collinsella|s__Collinsella aerofaciens	0.0011299	0.000329317
d__Bacteria|p__Proteobacteria|c__Gammaproteobacteria|o__Enterobacteriales|f__Enterobacteriaceae|g__Serratia|s__Serratia marcescens	0.00111283	0.000455376
d__Bacteria|p__Firmicutes|c__Clostridia|o__Clostridiales|f__[Tissierellaceae]|g__Anaerococcus	0.00108861	0.000610552
d__Bacteria|p__Cyanobacteria	0.000960265	0.000748369
d__Bacteria|p__Firmicutes|c__Clostridia|o__Clostridiales	0.000949234	0.000359374
d__Bacteria|p__Firmicutes|c__Clostridia|o__Clostridiales|f__[Acidaminobacteraceae]|g__WH1-8	0.000940571	0.000823706
d__Bacteria|p__Firmicutes	0.000902452	0.000403147
d__Bacteria|p__Bacteroidetes|c__Bacteroidia|o__Bacteroidales|f__Porphyromonadaceae|g__Parabacteroides|s__Parabacteroides distasonis	0.000882778	0.000375051
d__Bacteria|p__Bacteroidetes|c__Bacteroidia|o__Bacteroidales|f__S24-7	0.000855122	0.000446056
d__Bacteria|p__Proteobacteria|c__Deltaproteobacteria|o__Desulfovibrionales|f__Desulfovibrionaceae|g__Desulfovibrio	0.000820005	0.00044874
d__Bacteria|p__Firmicutes|c__Clostridia|o__Clostridiales|f__Veillonellaceae|g__Selenomonas|s__Selenomonas noxia	0.000687773	0.000281498
d__Bacteria|p__Bacteroidetes|c__Bacteroidia|o__Bacteroidales|f__Porphyromonadaceae|g__Parabacteroides	0.000650905	0.000257557
d__Bacteria|p__Bacteroidetes|c__Bacteroidia|o__Bacteroidales|f__Porphyromonadaceae|g__Porphyromonas|s__Porphyromonas endodontalis	0.000643253	0.000367524
d__Bacteria|p__Firmicutes|c__Clostridia|o__Clostridiales|f__Lachnospiraceae|g__Roseburia|s__Roseburia faecis	0.000553838	0.000385933
d__Bacteria|p__Firmicutes|c__Bacilli|o__Gemellales	0.000454698	0.000238814

## Sheet: Strategy6
CRC_Tissue-VS-CRC_Tissue_Adjacent
Feature_id	Mean_decrease_in_accuracy	Standard_deviation
d__Bacteria|p__Fusobacteria|c__Fusobacteriia|o__Fusobacteriales	0.00826299	0.000939583
d__Bacteria|p__Fusobacteria|c__Fusobacteriia	0.00824193	0.000815201
d__Bacteria|p__Fusobacteria	0.00818334	0.00102965
d__Bacteria|p__Fusobacteria|c__Fusobacteriia|o__Fusobacteriales|f__Fusobacteriaceae	0.00644802	0.00106543
d__Bacteria|p__Proteobacteria|c__Epsilonproteobacteria|o__Campylobacterales|f__Campylobacteraceae|g__Campylobacter	0.00620965	0.000837465
d__Bacteria|p__Fusobacteria|c__Fusobacteriia|o__Fusobacteriales|f__Fusobacteriaceae|g__Fusobacterium	0.00591871	0.000810032
d__Bacteria|p__Firmicutes|c__Clostridia|o__Clostridiales|f__Ruminococcaceae|g__Faecalibacterium|s__Faecalibacterium prausnitzii	0.00586085	0.000764179
d__Bacteria|p__Firmicutes|c__Clostridia|o__Clostridiales|f__Ruminococcaceae|g__Faecalibacterium	0.00526168	0.00124959
d__Bacteria|p__Proteobacteria|c__Epsilonproteobacteria|o__Campylobacterales|f__Campylobacteraceae	0.00505601	0.00117691
d__Bacteria|p__Bacteroidetes|c__Bacteroidia|o__Bacteroidales|f__Bacteroidaceae|g__Bacteroides|s__Bacteroides caccae	0.00465487	0.000660069
d__Bacteria|p__Bacteroidetes|c__Bacteroidia|o__Bacteroidales|f__Bacteroidaceae|g__Bacteroides|s__Bacteroides uniformis	0.00385216	0.000718851
d__Bacteria|p__Firmicutes|c__Clostridia|o__Clostridiales|f__Ruminococcaceae	0.00315834	0.000727827
d__Bacteria|p__Proteobacteria|c__Epsilonproteobacteria|o__Campylobacterales	0.00308935	0.000588129
d__Bacteria|p__Firmicutes|c__Bacilli|o__Lactobacillales|f__Aerococcaceae|g__Alloiococcus	0.00298877	0.00075617
d__Bacteria|p__Proteobacteria|c__Epsilonproteobacteria	0.00297838	0.000789248
d__Bacteria|p__Firmicutes|c__Clostridia|o__Clostridiales|f__Lachnospiraceae|g__Dorea	0.00270381	0.000811811
d__Bacteria|p__Firmicutes|c__Bacilli|o__Lactobacillales|f__Carnobacteriaceae	0.0024144	0.000624723
d__Bacteria|p__Proteobacteria|c__Gammaproteobacteria|o__Pseudomonadales|f__Pseudomonadaceae	0.00211794	0.000559413
d__Bacteria|p__Firmicutes|c__Bacilli|o__Bacillales|f__Paenibacillaceae	0.00208577	0.000395568
d__Bacteria|p__Firmicutes|c__Clostridia|o__Clostridiales|f__Lachnospiraceae|g__Blautia	0.00193295	0.000950766
d__Bacteria|p__Proteobacteria|c__Betaproteobacteria|o__Burkholderiales|f__Oxalobacteraceae|g__Janthinobacterium	0.00191088	0.000547025
d__Bacteria|p__Bacteroidetes|c__Bacteroidia|o__Bacteroidales|f__Porphyromonadaceae|g__Parabacteroides	0.0018479	0.000804175
d__Bacteria|p__Proteobacteria|c__Gammaproteobacteria|o__Pseudomonadales|f__Pseudomonadaceae|g__Pseudomonas	0.0018366	0.000579603
d__Bacteria|p__Proteobacteria|c__Betaproteobacteria|o__Burkholderiales|f__Oxalobacteraceae|g__Janthinobacterium|s__Janthinobacterium lividum	0.00182691	0.000264511
d__Bacteria|p__Firmicutes|c__Clostridia|o__Clostridiales|f__Lachnospiraceae|g__[Ruminococcus]	0.00173608	0.0007275
d__Bacteria|p__Firmicutes|c__Clostridia|o__Clostridiales	0.00172038	0.000392775
d__Bacteria|p__[Thermi]|c__Deinococci	0.00171644	0.000293339
d__Bacteria|p__[Thermi]	0.00169978	0.000409117
d__Bacteria|p__Actinobacteria|c__Actinobacteria|o__Actinomycetales|f__Microbacteriaceae	0.00168029	0.000564744
d__Bacteria|p__Proteobacteria|c__Gammaproteobacteria|o__Pseudomonadales	0.00163672	0.000646772
d__Bacteria|p__Bacteroidetes|c__Bacteroidia	0.00157304	0.000754961
d__Bacteria|p__Firmicutes|c__Bacilli|o__Lactobacillales|f__Aerococcaceae|g__Alloiococcus|s__Alloiococcus otitis	0.00154295	0.000483234
d__Bacteria|p__Firmicutes|c__Bacilli|o__Bacillales|f__Bacillaceae|g__Anoxybacillus	0.00153878	0.000615429
d__Bacteria|p__Firmicutes|c__Bacilli|o__Bacillales|f__Bacillaceae|g__Anoxybacillus|s__Anoxybacillus kestanbolensis	0.00150669	0.000374299
d__Bacteria|p__Actinobacteria|c__Coriobacteriia|o__Coriobacteriales|f__Coriobacteriaceae|g__Collinsella|s__Collinsella aerofaciens	0.00148236	0.000553933
d__Bacteria|p__Firmicutes|c__Clostridia|o__Clostridiales|f__Ruminococcaceae|g__Ruminococcus|s__Ruminococcus bromii	0.00147124	0.000505897
d__Bacteria|p__Firmicutes|c__Bacilli|o__Lactobacillales|f__Aerococcaceae	0.00144674	0.000526287
d__Bacteria|p__Bacteroidetes	0.00134549	0.000403
d__Bacteria|p__Firmicutes|c__Bacilli|o__Bacillales|f__Staphylococcaceae|g__Staphylococcus	0.00132989	0.000365453
d__Bacteria|p__Bacteroidetes|c__Bacteroidia|o__Bacteroidales	0.00131027	0.000582416
d__Bacteria|p__Firmicutes|c__Clostridia|o__Clostridiales|f__Veillonellaceae|g__Selenomonas	0.00129802	0.000572074
d__Bacteria|p__Chloroflexi|c__Anaerolineae|o__OPB11	0.00128035	0.000456073
d__Bacteria|p__Firmicutes|c__Clostridia	0.00123926	0.000394653
d__Bacteria|p__Firmicutes|c__Clostridia|o__Clostridiales|f__Veillonellaceae|g__Veillonella|s__Veillonella parvula	0.00122068	0.000365779
d__Bacteria|p__Firmicutes|c__Bacilli|o__Bacillales|f__Staphylococcaceae|g__Staphylococcus|s__Staphylococcus epidermidis	0.00121818	0.00030705
d__Bacteria|p__Firmicutes|c__Clostridia|o__Clostridiales|f__Lachnospiraceae|g__[Ruminococcus]|s__[Ruminococcus] gnavus	0.00121096	0.000529914
d__Bacteria|p__Actinobacteria|c__Coriobacteriia|o__Coriobacteriales	0.00120153	0.000659734
d__Bacteria|p__Actinobacteria|c__Coriobacteriia	0.00114453	0.000436049
d__Bacteria|p__Proteobacteria|c__Betaproteobacteria|o__Neisseriales|f__Neisseriaceae|g__Eikenella	0.00103613	0.000501914
d__Bacteria|p__Firmicutes|c__Bacilli|o__Lactobacillales|f__Streptococcaceae|g__Streptococcus|s__Streptococcus infantis	0.000884588	0.00034832
d__Bacteria	0.000779499	0.000401959
d__Bacteria|p__Fusobacteria|c__Fusobacteriia|o__Fusobacteriales|f__Leptotrichiaceae	0.000770887	0.000661573
d__Bacteria|p__Bacteroidetes|c__Bacteroidia|o__Bacteroidales|f__Bacteroidaceae|g__Bacteroides	0.000749931	0.000570809
d__Bacteria|p__Proteobacteria|c__Alphaproteobacteria|o__Caulobacterales|f__Caulobacteraceae	0.000740687	0.000271011
d__Bacteria|p__Fusobacteria|c__Fusobacteriia|o__Fusobacteriales|f__Leptotrichiaceae|g__Leptotrichia	0.000716575	0.000656654
d__Bacteria|p__Proteobacteria|c__Betaproteobacteria|o__Burkholderiales|f__Alcaligenaceae|g__Sutterella	0.000481157	0.00041261
d__Bacteria|p__Proteobacteria|c__Alphaproteobacteria|o__Rickettsiales	0.000444292	0.000248719
d__Bacteria|p__Proteobacteria|c__Betaproteobacteria|o__Burkholderiales	0.000226059	0.000527075
d__Bacteria|p__Firmicutes|c__Clostridia|o__Clostridiales|f__Lachnospiraceae|g__[Ruminococcus]|s__[Ruminococcus] torques	0.000141763	0.000331076
d__Bacteria|p__Bacteroidetes|c__Bacteroidia|o__Bacteroidales|f__Porphyromonadaceae|g__Parabacteroides|s__Parabacteroides distasonis	2.20274e-05	0.000488239
d__Bacteria|p__Firmicutes|c__Clostridia|o__Clostridiales|f__[Tissierellaceae]|g__Parvimonas	-0.000150992	0.000384416

## Sheet: Strategy7
CRC_Tissue-VS-Normal_Tissue
Feature_id	Mean_decrease_in_accuracy	Standard_deviation
d__Bacteria|p__Firmicutes|c__Clostridia|o__Clostridiales|f__Lachnospiraceae	0.0124926	0.00151977
d__Bacteria|p__Firmicutes|c__Clostridia|o__Clostridiales|f__Lachnospiraceae|g__Blautia|s__Blautia obeum	0.0123253	0.00162614
d__Bacteria|p__Firmicutes|c__Clostridia|o__Clostridiales|f__Lachnospiraceae|g__[Ruminococcus]	0.0122824	0.00261902
d__Bacteria|p__Firmicutes|c__Clostridia|o__Clostridiales|f__Lachnospiraceae|g__Blautia	0.0118194	0.00165385
d__Bacteria|p__Firmicutes|c__Clostridia|o__Clostridiales|f__Lachnospiraceae|g__Dorea	0.0115824	0.00207823
d__Bacteria	0.0090039	0.00163264
d__Bacteria|p__Firmicutes|c__Clostridia|o__Clostridiales|f__Veillonellaceae	0.00889621	0.00140354
d__Bacteria|p__Firmicutes|c__Clostridia|o__Clostridiales|f__[Tissierellaceae]|g__Parvimonas	0.00789846	0.00169747
d__Bacteria|p__Fusobacteria|c__Fusobacteriia|o__Fusobacteriales|f__Fusobacteriaceae	0.00749549	0.00153957
d__Bacteria|p__Fusobacteria|c__Fusobacteriia|o__Fusobacteriales|f__Fusobacteriaceae|g__Fusobacterium	0.00643049	0.00113428
d__Bacteria|p__Proteobacteria|c__Gammaproteobacteria|o__Xanthomonadales|f__Xanthomonadaceae|g__Stenotrophomonas	0.00622371	0.0010467
d__Bacteria|p__Proteobacteria|c__Alphaproteobacteria|o__Rickettsiales|f__mitochondria	0.00610696	0.00190408
d__Bacteria|p__Bacteroidetes	0.00574679	0.000678652
d__Bacteria|p__Firmicutes|c__Clostridia|o__Clostridiales|f__[Tissierellaceae]	0.00569401	0.00101257
d__Bacteria|p__Firmicutes|c__Clostridia|o__Clostridiales|f__Lachnospiraceae|g__Dorea|s__Dorea formicigenerans	0.00525198	0.0012678
d__Bacteria|p__Bacteroidetes|c__Bacteroidia	0.00503872	0.000616944
d__Bacteria|p__Bacteroidetes|c__Bacteroidia|o__Bacteroidales	0.00503073	0.000848974
d__Bacteria|p__Firmicutes|c__Bacilli|o__Lactobacillales|f__Lactobacillaceae	0.00492317	0.000940642
d__Bacteria|p__Proteobacteria	0.00459873	0.000626371
d__Bacteria|p__Firmicutes	0.00454313	0.000939719
d__Bacteria|p__Firmicutes|c__Clostridia|o__Clostridiales|f__Lachnospiraceae|g__Coprococcus	0.00452912	0.000714178
d__Bacteria|p__Bacteroidetes|c__Sphingobacteriia|o__Sphingobacteriales|f__Sphingobacteriaceae|g__Pedobacter	0.00447217	0.00107139
d__Bacteria|p__Bacteroidetes|c__Bacteroidia|o__Bacteroidales|f__Bacteroidaceae|g__Bacteroides|s__Bacteroides fragilis	0.00444676	0.000849659
d__Bacteria|p__Fusobacteria|c__Fusobacteriia|o__Fusobacteriales	0.00440931	0.000783834
d__Bacteria|p__Firmicutes|c__Clostridia	0.00438491	0.00151419
d__Bacteria|p__Firmicutes|c__Clostridia|o__Clostridiales	0.00431727	0.00135872
V1_V4	0.00428352	0.000642554
d__Bacteria|p__Fusobacteria	0.00427881	0.000823919
d__Bacteria|p__Proteobacteria|c__Gammaproteobacteria	0.00419935	0.000582389
d__Bacteria|p__Fusobacteria|c__Fusobacteriia	0.0041222	0.00069118
d__Bacteria|p__Proteobacteria|c__Alphaproteobacteria|o__Rickettsiales	0.00410172	0.00100454
China_GBA	0.00394741	0.000523004
d__Bacteria|p__Firmicutes|c__Bacilli|o__Lactobacillales|f__Enterococcaceae|g__Enterococcus	0.00390801	0.000593327
d__Bacteria|p__Firmicutes|c__Bacilli|o__Lactobacillales|f__Enterococcaceae	0.0038972	0.000514028
V4	0.00348382	0.000786504
d__Bacteria|p__Firmicutes|c__Clostridia|o__Clostridiales|f__Lachnospiraceae|g__[Ruminococcus]|s__[Ruminococcus] gnavus	0.00338966	0.000646476
d__Bacteria|p__Firmicutes|c__Clostridia|o__Clostridiales|f__Ruminococcaceae|g__Faecalibacterium	0.00330298	0.000636282
d__Bacteria|p__Proteobacteria|c__Gammaproteobacteria|o__Enterobacteriales|f__Enterobacteriaceae|g__Salmonella	0.00325755	0.000796661
d__Bacteria|p__Firmicutes|c__Clostridia|o__Clostridiales|f__Peptostreptococcaceae|g__Peptostreptococcus|s__Peptostreptococcus anaerobius	0.0032544	0.000732283
d__Bacteria|p__Proteobacteria|c__Epsilonproteobacteria|o__Campylobacterales|f__Campylobacteraceae|g__Campylobacter	0.00324056	0.000868566
d__Bacteria|p__Firmicutes|c__Clostridia|o__Clostridiales|f__Ruminococcaceae|g__Faecalibacterium|s__Faecalibacterium prausnitzii	0.00323368	0.000584328
d__Bacteria|p__Firmicutes|c__Clostridia|o__Clostridiales|f__Clostridiaceae|g__Alkaliphilus	0.00300558	0.000735402
d__Bacteria|p__Firmicutes|c__Bacilli|o__Bacillales|f__[Exiguobacteraceae]	0.00298035	0.000517509
d__Bacteria|p__Proteobacteria|c__Gammaproteobacteria|o__Enterobacteriales|f__Enterobacteriaceae|g__Salmonella|s__Salmonella enterica	0.00296844	0.000794202
d__Bacteria|p__Bacteroidetes|c__Bacteroidia|o__Bacteroidales|f__Bacteroidaceae	0.00291767	0.000258963
d__Bacteria|p__Proteobacteria|c__Epsilonproteobacteria|o__Campylobacterales|f__Campylobacteraceae	0.00287748	0.000668295
d__Bacteria|p__Firmicutes|c__Bacilli|o__Bacillales|f__[Exiguobacteraceae]|g__Exiguobacterium	0.00287168	0.000518316
d__Bacteria|p__Firmicutes|c__Bacilli|o__Bacillales|f__Planococcaceae	0.00285658	0.000362559
d__Bacteria|p__Firmicutes|c__Clostridia|o__Clostridiales|f__Lachnospiraceae|g__Blautia|s__Blautia producta	0.00275969	0.00113851
d__Bacteria|p__Firmicutes|c__Bacilli|o__Bacillales|f__Planococcaceae|g__Lysinibacillus	0.00259979	0.000317336
d__Bacteria|p__Firmicutes|c__Clostridia|o__Clostridiales|f__Lachnospiraceae|g__Butyrivibrio	0.0025289	0.000658116
China_SH	0.00250319	0.00044001
d__Bacteria|p__Firmicutes|c__Bacilli|o__Bacillales|f__Planococcaceae|g__Sporosarcina	0.00248848	0.0004011
d__Bacteria|p__Proteobacteria|c__Epsilonproteobacteria|o__Campylobacterales	0.00231966	0.000594616
d__Bacteria|p__Firmicutes|c__Bacilli|o__Bacillales|f__Planococcaceae|g__Solibacillus	0.0022951	0.000392704
d__Bacteria|p__Proteobacteria|c__Epsilonproteobacteria	0.0022933	0.000734544
d__Bacteria|p__Firmicutes|c__Clostridia|o__Clostridiales|f__Peptostreptococcaceae|g__Peptostreptococcus	0.00228058	0.000516458
d__Bacteria|p__Firmicutes|c__Bacilli|o__Gemellales	0.00216793	0.000438276
d__Bacteria|p__Firmicutes|c__Bacilli|o__Gemellales|f__Gemellaceae|g__Gemella	0.00215213	0.000494024
d__Bacteria|p__Firmicutes|c__Bacilli|o__Gemellales|f__Gemellaceae	0.00206559	0.000593963
d__Bacteria|p__Firmicutes|c__Bacilli|o__Bacillales|f__Planococcaceae|g__Lysinibacillus|s__Lysinibacillus boronitolerans	0.00206137	0.000444846

## Sheet: Strategy8
CRC_Tissue_Adjacent-VS-Normal_Tissue
Feature_id	Mean_decrease_in_accuracy	Standard_deviation
d__Bacteria|p__Firmicutes|c__Clostridia|o__Clostridiales|f__Lachnospiraceae	0.0185894	0.00221526
d__Bacteria|p__Firmicutes|c__Clostridia|o__Clostridiales|f__Lachnospiraceae|g__Blautia|s__Blautia obeum	0.0152857	0.00263943
d__Bacteria|p__Bacteroidetes	0.0121692	0.00104307
d__Bacteria|p__Bacteroidetes|c__Bacteroidia	0.010989	0.00108031
d__Bacteria|p__Bacteroidetes|c__Bacteroidia|o__Bacteroidales	0.0107854	0.00160146
d__Bacteria|p__Firmicutes|c__Clostridia|o__Clostridiales|f__Lachnospiraceae|g__Blautia	0.00987856	0.00144305
d__Bacteria|p__Firmicutes|c__Clostridia|o__Clostridiales|f__Lachnospiraceae|g__Dorea	0.00944354	0.00128151
d__Bacteria|p__Firmicutes|c__Clostridia|o__Clostridiales|f__Veillonellaceae	0.00922517	0.00120057
d__Bacteria|p__Firmicutes|c__Clostridia|o__Clostridiales|f__Lachnospiraceae|g__[Ruminococcus]	0.00844509	0.00109084
d__Bacteria|p__Firmicutes|c__Clostridia|o__Clostridiales|f__[Tissierellaceae]|g__Parvimonas	0.00812343	0.00125237
d__Bacteria|p__Proteobacteria|c__Gammaproteobacteria|o__Xanthomonadales|f__Xanthomonadaceae|g__Stenotrophomonas	0.00782555	0.00134278
d__Bacteria|p__Chloroflexi|c__Anaerolineae|o__OPB11	0.00634315	0.00127183
d__Bacteria|p__Bacteroidetes|c__Bacteroidia|o__Bacteroidales|f__Porphyromonadaceae	0.00582148	0.000646651
d__Bacteria|p__Actinobacteria|c__Actinobacteria|o__Actinomycetales|f__Propionibacteriaceae	0.00533163	0.000720855
V4	0.00531619	0.00100945
d__Bacteria|p__Actinobacteria|c__Actinobacteria|o__Actinomycetales|f__Propionibacteriaceae|g__Propionibacterium	0.00517224	0.000880228
d__Bacteria|p__Firmicutes|c__Clostridia|o__Clostridiales|f__Ruminococcaceae|g__Oscillospira	0.00515432	0.000728322
d__Bacteria|p__Bacteroidetes|c__Bacteroidia|o__Bacteroidales|f__Rikenellaceae	0.00498416	0.000843256
d__Bacteria|p__Bacteroidetes|c__Sphingobacteriia|o__Sphingobacteriales|f__Sphingobacteriaceae|g__Pedobacter	0.00484426	0.00107827
d__Bacteria|p__Actinobacteria|c__Actinobacteria|o__Actinomycetales|f__Propionibacteriaceae|g__Propionibacterium|s__Propionibacterium acnes	0.00475959	0.000906133
d__Bacteria|p__Firmicutes	0.00474211	0.000625506
d__Bacteria|p__Firmicutes|c__Bacilli|o__Lactobacillales|f__Enterococcaceae|g__Enterococcus	0.00468719	0.000955173
d__Bacteria|p__Proteobacteria|c__Alphaproteobacteria|o__Rickettsiales|f__mitochondria	0.00466972	0.00156838
d__Bacteria|p__Bacteroidetes|c__Bacteroidia|o__Bacteroidales|f__Bacteroidaceae|g__Bacteroides|s__Bacteroides caccae	0.0043768	0.000559198
d__Bacteria|p__Firmicutes|c__Clostridia	0.00435421	0.000891553
d__Bacteria|p__Firmicutes|c__Bacilli|o__Lactobacillales|f__Enterococcaceae	0.00431841	0.000824885
d__Bacteria|p__Proteobacteria	0.00417325	0.00113992
d__Bacteria|p__Firmicutes|c__Clostridia|o__Clostridiales	0.00410155	0.000843419
d__Bacteria|p__Firmicutes|c__Clostridia|o__Clostridiales|f__Lachnospiraceae|g__Coprococcus	0.00409958	0.00053535
d__Bacteria|p__Firmicutes|c__Clostridia|o__Clostridiales|f__Ruminococcaceae|g__Ruminococcus|s__Ruminococcus bromii	0.00408509	0.000387942
d__Bacteria|p__Firmicutes|c__Clostridia|o__Clostridiales|f__Ruminococcaceae|g__Ruminococcus	0.00403686	0.000893739
d__Bacteria|p__Firmicutes|c__Clostridia|o__Clostridiales|f__Lachnospiraceae|g__Butyrivibrio	0.0039499	0.000555373
d__Bacteria|p__Proteobacteria|c__Gammaproteobacteria	0.00364659	0.000475418
d__Bacteria|p__Firmicutes|c__Clostridia|o__Clostridiales|f__Lachnospiraceae|g__Roseburia	0.00353462	0.000794245
d__Bacteria|p__Firmicutes|c__Bacilli|o__Gemellales	0.00328308	0.0003456
d__Bacteria|p__Bacteroidetes|c__Bacteroidia|o__Bacteroidales|f__[Odoribacteraceae]	0.00320442	0.000614271
d__Bacteria|p__Bacteroidetes|c__Bacteroidia|o__Bacteroidales|f__Bacteroidaceae|g__Bacteroides	0.00318784	0.000631156
d__Bacteria|p__Firmicutes|c__Bacilli|o__Gemellales|f__Gemellaceae	0.0031758	0.000488449
China_GBA	0.00311962	0.000742754
d__Bacteria|p__Firmicutes|c__Bacilli|o__Bacillales|f__Planococcaceae	0.00310062	0.000300343
d__Bacteria|p__Firmicutes|c__Bacilli|o__Gemellales|f__Gemellaceae|g__Gemella	0.00306573	0.000567084
d__Bacteria|p__Firmicutes|c__Bacilli|o__Bacillales|f__[Exiguobacteraceae]	0.00302557	0.000626706
V1_V4	0.00300614	0.000931261
d__Bacteria|p__Firmicutes|c__Clostridia|o__Clostridiales|f__Lachnospiraceae|g__Shuttleworthia	0.00293479	0.000718486
d__Bacteria|p__Bacteroidetes|c__Bacteroidia|o__Bacteroidales|f__Bacteroidaceae	0.00292289	0.000683261
d__Bacteria|p__Bacteroidetes|c__Bacteroidia|o__Bacteroidales|f__[Odoribacteraceae]|g__Odoribacter	0.00286894	0.000668186
d__Bacteria|p__Firmicutes|c__Bacilli|o__Bacillales|f__[Exiguobacteraceae]|g__Exiguobacterium	0.00285286	0.000658815
d__Bacteria|p__Firmicutes|c__Clostridia|o__Clostridiales|f__Clostridiaceae|g__Alkaliphilus	0.00274613	0.00059704
d__Bacteria	0.00267392	0.000783188
d__Bacteria|p__Firmicutes|c__Clostridia|o__Clostridiales|f__Lachnospiraceae|g__[Ruminococcus]|s__[Ruminococcus] gnavus	0.00255909	0.000778152
d__Bacteria|p__Proteobacteria|c__Alphaproteobacteria|o__Rickettsiales	0.00254818	0.000824795
d__Bacteria|p__Proteobacteria|c__Gammaproteobacteria|o__Enterobacteriales|f__Enterobacteriaceae|g__Trabulsiella|s__Trabulsiella farmeri	0.0024617	0.000695203
d__Bacteria|p__Firmicutes|c__Clostridia|o__Clostridiales|f__Veillonellaceae|g__Dialister	0.00239663	0.000295398
d__Bacteria|p__Firmicutes|c__Bacilli|o__Bacillales|f__Planococcaceae|g__Sporosarcina	0.00236966	0.000619424
d__Bacteria|p__Bacteroidetes|c__Bacteroidia|o__Bacteroidales|f__[Paraprevotellaceae]	0.0023596	0.000693986
d__Bacteria|p__Firmicutes|c__Clostridia|o__Clostridiales|f__Lachnospiraceae|g__Dorea|s__Dorea formicigenerans	0.00221277	0.000664172
d__Bacteria|p__Firmicutes|c__Bacilli|o__Bacillales|f__Planococcaceae|g__Solibacillus	0.0020449	0.00036938
China_SH	0.00202352	0.000639671
d__Bacteria|p__Bacteroidetes|c__Bacteroidia|o__Bacteroidales|f__[Paraprevotellaceae]|g__[Prevotella]	0.00196259	0.00080448
d__Bacteria|p__Firmicutes|c__Clostridia|o__Clostridiales|f__Lachnospiraceae|g__Blautia|s__Blautia producta	0.00190587	0.000387232
d__Bacteria|p__Proteobacteria|c__Gammaproteobacteria|o__Oceanospirillales|f__Halomonadaceae|g__Halomonas	0.00179479	0.000388329
